# Supplementary material for: Susceptibility of the Placenta and Fetal Brain to Maternal Probiotic Supplementation
Source: Microorganisms. 2026 May 22;14(6):1175. doi: 10.3390/microorganisms14061175 (PMC13303452; doi:10.3390/microorganisms14061175)
Supplement: Supplementary file 1 [file microorganisms-14-01175-s001.zip]

Archive with 17 entries (17 files):
- Supplementary File S11_Venn Intersections_Placental Sex Differences ProbioticvsControl.csv
- Supplementary File S12_Venn Intersections_Fetal Brain Sex Differences Probiotic vs Control.csv
- Supplementary File S13_Probiotic Placenta Sex Differences12_16_25.csv
- Supplementary File S14_Control Placenta Sex Differences12_16_25.csv
- Supplementary File S15_Probiotic Fetal Brain Sex Differences12_16_25.csv
- Supplementary File S16_Fetal Brain Control Sex Differences12_16_25.csv
- Supplementary Package_Figures S1–S7 and Tables S1–S5_5_8_26.pdf
- Supplementary File S1_Venn intersections Placenta and Treatment.xlsx
- Supplementary File S2_Female Probiotic Placenta vs. Control Female Placenta.csv
- Supplementary File S3_ Male Probiotic Placenta vs Male Control Placenta 12_16_25.xlsx
- Supplementary File S4_Venn Intersection_Fetal Brain and Treatment.csv
- Supplementary File S5_Female Probiotic Fetal BrainvsControl_Fetal Brain12_16_25.csv
- Supplementary File S6_Male ProbioticBrainvsControlBrain12_16_25.csv
- Supplementary File S7_Female Placenta_correlationanalyses.pdf
- Supplementary File S8_Male Placenta_correlationanalyses.pdf
- Supplementary File S9_Female Brain_correlationanalyses.pdf
- Supplementary File S10_Male Brain_correlationanalyses.pdf
