# Supplementary material for: Susceptibility of the Placenta and Fetal Brain to Maternal Probiotic Supplementation
Source: Microorganisms. 2026 May 22;14(6):1175. doi: 10.3390/microorganisms14061175 (PMC13303452; doi:10.3390/microorganisms14061175)
Supplement: Supplementary file 1 [file microorganisms-14-01175-s001.zip › Supplementary File S11_Venn Intersections_Placental Sex Differences ProbioticvsControl.csv]

Probiotic Placenta Sex Differences	Probiotic Placenta Sex Differences ? Control Placenta Sex Differences	Control Placenta Sex Differences
Col6a1	Hsd3b1	Napsa
Hpn	Fga	Il5ra
Cnn1	Agt	Mid1ip1
Col1a1	Fgb	Pinlyp
Gstt1	Uty	Ehf
Ikzf4	Xist	Aldh1a2
Apoe	Gm29650	Lbp
Apoc2	Gm4322	Esr1
Mlxipl	Gm28588	Slc5a8
Mvd		Tshr
Atp7b		Akr1c18
Trpm2		Slc17a4
Apol7a		Rnf180
Slc5a1		Sftpd
Steap4		Ly6f
Plgrkt		Alcam
Vtn		C3
Hnf4a		Cyp26a1
Slc13a3		Vwa2
Myh11		Padi1
Grb7		Padi4
Hkdc1		Prap1
Col6a2		Nptx1
Akr1c12		Cfh
Meg3		Pigr
Amn		Lcn2
Fbp2		Hdc
Acox2		Pck1
Itih4		Mecom
Dab2		F3
Vdr		Slc46a2
Psca		Sema3c
Kng1		Abcb1b
Clic6		Sult1d1
Scg5		Spp1
Cyp21a1		Bmp3
C2		Dlx5
Proc		Gkn2
Apom		Hsd11b2
Spink1		Tmprss4
Fbn2		Ltf
Psat1		Lrg1
Pde6c		Ccn3
Cpn1		Fam13a
Mfsd13a		Tgfb2
Slc23a3		Kcne2
Spp2		Fgl2
Fmo4		Havcr1
Kynu		Elapor1
Lrp2		Adgrf1
F2		Tmem45b
Slc27a2		Tnip3
Sfrp2		Aqp5
Sema4a		Defb1
Alb		Cd24a
Col1a2		Neurl3
Eln		C2cd4a
Aoc1l2		Ces2b
Slco1b2		Mrgprg
Cidec		Sprr2f
Slc7a9		Sgms2
Ctsc		D630039A03Rik
Hpx		Akr1b7
Anks4b		4930578G10Rik
Col4a6		Cntn1
Asb11		Fut9
Acta1		Fut2
Apoa4		Kdm5d
Apoa1		Krtap8-1
Loxl1		Opcml
Tinag		Calml3
Rbp2		Rps18-ps6
Trf		Gm10419
Ugt8a		Serpina1e
Lss		Ccl28
Cdhr2		Igkv4-91
Gc		Hoxb5os
Acta2		Gm12729
Zfp57		Slmapos2
Slc9a3		Foxl3
Itih2		Erdr1y
Saa3		Gm26740
Tph1		2810429I04Rik
Maob		Gm43568
Apoc1		E330011O21Rik
Entpd3		Gm34059
2010003K11Rik		4930527F14Rik
Bex2
Loricrin
Krt13
Pcsk9
Snhg11
Slc38a6
Sowahb
Cldn2
Apof
Nr1h4
Gjb1
Hcar1
Gpr55
Krtap13
Clrn3
Hbb-y
Gpc3
Actg2
Fcgr3
Ttr
Serpina10
Psg20
Selenop
H2-Q10
Actc1
Eif2s3y
Ear2
E330020D12Rik
Sprr2a3
H2-T15
Rnf138rt1
Sycn
Gm16984
9030622O22Rik
Hspa1a
Rps7-ps3
Smlr1
Gm42921
Gm7993
Gm33626
Gm9519
Gm44873
Gm45104
Gm44561
Gm48633
Pbld1
Gm31126
Gm32461
Gm29899
Gm34894
Gm57340
Gm56614
