# Supplementary material for: Susceptibility of the Placenta and Fetal Brain to Maternal Probiotic Supplementation
Source: Microorganisms. 2026 May 22;14(6):1175. doi: 10.3390/microorganisms14061175 (PMC13303452; doi:10.3390/microorganisms14061175)
Supplement: Supplementary file 1 [file microorganisms-14-01175-s001.zip › Supplementary File S12_Venn Intersections_Fetal Brain Sex Differences Probiotic vs Control.csv]

Probiotic Fetal Brain Sex Differences ? Control Fetal Brain Sex Differences	Probiotic Fetal Brain Sex Differences	Control Fetal Brain Sex Differences
Cryba2	Nkx2-5	Cyp2a5
Bfsp1	Krt27	Cnga2
Crybb1	Pomc	Krtap13-23
Crybb3	Krt36	Slc36a2
Kdm5d	Foxg1	4930449E01Rik
Cryba4	Col2a1	Sult1c1
Uty	Cryaa	Mip
Eif2s3y	Tnnt2	Pnpla2
Gfy	Cryab	Sult1e1
Rps7-ps3	Eomes	Ucp1
Gm29650	Crygs	Guca2b
Gm34059	Tbr1	Rtp1
	Krt33a	Thrsp
	Krt25	Acsm4
	Neurod6	Cyp2g1
	Satb2	Krtap13
	Scgb3a2	Ces1d
	Matn1	9630013D21Rik
	Krt34	Atp8b4
	Krtap3-1	Fabp4
	Krt87	Arl14epl
	Krt35	Xist
	Ahcyl	Glyatl3
	Krt31	Fmo6
	Krt71	Platr4
	Hbb-y	Rps10-ps2
	Krt28	1700066B17Rik
	Krtap13-1	Ugt2a1
	Krtap7-1	Gm34474
	Krt33b	Gm33104
	Gda	Gm33111
	Pth	Gm31458
	Krtap8-1	Gm34157
	Scgb3a1
	Krt83
	Krt86
	Krt81
	Krtap3-3
	Cryge
	Crygb
	Krt76
	Gm11954
	Gm12729
	2410003L11Rik
	1700057H21Rik
	9030622O22Rik
	Hdnr
	Gm53065
	Gm7993
	Krt85
	Gm32611
