# Supplementary material for: Susceptibility of the Placenta and Fetal Brain to Maternal Probiotic Supplementation
Source: Microorganisms. 2026 May 22;14(6):1175. doi: 10.3390/microorganisms14061175 (PMC13303452; doi:10.3390/microorganisms14061175)
Supplement: Supplementary file 1 [file microorganisms-14-01175-s001.zip › Supplementary File S13_Probiotic Placenta Sex Differences12_16_25.csv]

test_id	gene_id	gene	locus	sample_1	sample_2	status	value_1	value_2	log2(fold_change)	test_stat	p_value	q_value	significant	fold_change
ENSMUSG00000001119	ENSMUSG00000001119	Col6a1	10:76544625-76562002	Female_Placenta_Probiotic	Male_Placenta_Probiotic	OK	1.58745	4.71888	1.57174	2.8743	0.00005	0.00857543	yes	2.972630198
ENSMUSG00000001249	ENSMUSG00000001249	Hpn	7:30797728-30814715	Female_Placenta_Probiotic	Male_Placenta_Probiotic	OK	2.73177	7.29591	1.41725	1.72883	0.00035	0.0382596	yes	2.670759374
ENSMUSG00000001349	ENSMUSG00000001349	Cnn1	9:22010511-22020926	Female_Placenta_Probiotic	Male_Placenta_Probiotic	OK	0.200454	0.895094	2.15877	1.90364	0.00005	0.00857543	yes	4.465339909
ENSMUSG00000001506	ENSMUSG00000001506	Col1a1	11:94827049-94843868	Female_Placenta_Probiotic	Male_Placenta_Probiotic	OK	7.21421	25.1166	1.79973	3.82905	0.00005	0.00857543	yes	3.481550621
ENSMUSG00000001663	ENSMUSG00000001663	Gstt1	10:75619646-75634418	Female_Placenta_Probiotic	Male_Placenta_Probiotic	OK	0.521086	1.65035	1.66318	1.89172	0.00035	0.0382596	yes	3.167138592
ENSMUSG00000002578	ENSMUSG00000002578	Ikzf4	10:128466711-128505227	Female_Placenta_Probiotic	Male_Placenta_Probiotic	OK	1.13274	2.77881	1.29465	1.5683	0.00015	0.0210158	yes	2.453174738
ENSMUSG00000002985	ENSMUSG00000002985	Apoe	7:19430033-19435224	Female_Placenta_Probiotic	Male_Placenta_Probiotic	OK	237.116	537.226	1.17994	2.64889	0.00005	0.00857543	yes	2.265673542
ENSMUSG00000002992	ENSMUSG00000002992	Apoc2	7:19405503-19415404	Female_Placenta_Probiotic	Male_Placenta_Probiotic	OK	50.5808	127.273	1.33126	2.65325	0.00005	0.00857543	yes	2.516223372
ENSMUSG00000005373	ENSMUSG00000005373	Mlxipl	5:135118743-135167236	Female_Placenta_Probiotic	Male_Placenta_Probiotic	OK	0.0932269	0.327451	1.81246	1.04083	0.00045	0.047369	yes	3.512406935
ENSMUSG00000006517	ENSMUSG00000006517	Mvd	8:123160339-123170161	Female_Placenta_Probiotic	Male_Placenta_Probiotic	OK	4.55545	10.1966	1.16243	2.14806	0.00005	0.00857543	yes	2.238341248
ENSMUSG00000006567	ENSMUSG00000006567	Atp7b	8:22482800-22550321	Female_Placenta_Probiotic	Male_Placenta_Probiotic	OK	1.34784	3.75992	1.48005	2.68488	0.00005	0.00857543	yes	2.789584011
ENSMUSG00000009292	ENSMUSG00000009292	Trpm2	10:77739259-77806397	Female_Placenta_Probiotic	Male_Placenta_Probiotic	OK	0.881079	0.144847	-2.60474	-1.69713	0.00005	0.00857543	yes	0.16439747
ENSMUSG00000010601	ENSMUSG00000010601	Apol7a	15:77272418-77283310	Female_Placenta_Probiotic	Male_Placenta_Probiotic	OK	1.25186	2.93612	1.22984	1.67574	0.0003	0.0349035	yes	2.34540977
ENSMUSG00000011034	ENSMUSG00000011034	Slc5a1	5:33261562-33320214	Female_Placenta_Probiotic	Male_Placenta_Probiotic	OK	2.2193	5.66974	1.35318	2.31	0.00005	0.00857543	yes	2.554746245
ENSMUSG00000012428	ENSMUSG00000012428	Steap4	5:7730107-8032213	Female_Placenta_Probiotic	Male_Placenta_Probiotic	OK	3.03134	6.6759	1.13901	2.04883	0.00005	0.00857543	yes	2.202298461
ENSMUSG00000016495	ENSMUSG00000016495	Plgrkt	19:29325998-29344790	Female_Placenta_Probiotic	Male_Placenta_Probiotic	OK	36.6405	77.9611	1.08932	2.3366	0.00005	0.00857543	yes	2.127737241
ENSMUSG00000017344	ENSMUSG00000017344	Vtn	11:78389916-78393150	Female_Placenta_Probiotic	Male_Placenta_Probiotic	OK	2.3778	6.26702	1.39815	1.87559	0.0002	0.0251835	yes	2.635633922
ENSMUSG00000017950	ENSMUSG00000017950	Hnf4a	2:163325136-163414830	Female_Placenta_Probiotic	Male_Placenta_Probiotic	OK	5.17134	11.2545	1.12189	1.76529	0.00015	0.0210158	yes	2.176318941
ENSMUSG00000018459	ENSMUSG00000018459	Slc13a3	2:165246947-165315150	Female_Placenta_Probiotic	Male_Placenta_Probiotic	OK	3.22632	8.17925	1.34208	2.3067	0.00005	0.00857543	yes	2.53516562
ENSMUSG00000018830	ENSMUSG00000018830	Myh11	16:14012398-14109236	Female_Placenta_Probiotic	Male_Placenta_Probiotic	OK	0.827555	2.32688	1.49147	2.51405	0.00005	0.00857543	yes	2.811753262
ENSMUSG00000019312	ENSMUSG00000019312	Grb7	11:98330165-98349182	Female_Placenta_Probiotic	Male_Placenta_Probiotic	OK	2.76625	5.68724	1.0398	1.72535	0.00025	0.0299623	yes	2.055942619
ENSMUSG00000020080	ENSMUSG00000020080	Hkdc1	10:62218915-62258270	Female_Placenta_Probiotic	Male_Placenta_Probiotic	OK	3.27438	8.31055	1.34372	2.22935	0.00005	0.00857543	yes	2.538049137
ENSMUSG00000020241	ENSMUSG00000020241	Col6a2	10:76431595-76459464	Female_Placenta_Probiotic	Male_Placenta_Probiotic	OK	2.03678	6.18144	1.60165	3.01879	0.00005	0.00857543	yes	3.034902145
ENSMUSG00000021211	ENSMUSG00000021211	Akr1c12	13:4318174-4329432	Female_Placenta_Probiotic	Male_Placenta_Probiotic	OK	0.449879	1.33793	1.5724	1.78805	0.00035	0.0382596	yes	2.97399042
ENSMUSG00000021268	ENSMUSG00000021268	Meg3	12:109506876-109538165	Female_Placenta_Probiotic	Male_Placenta_Probiotic	OK	55.0632	131.016	1.25058	2.29244	0.00005	0.00857543	yes	2.379370605
ENSMUSG00000021278	ENSMUSG00000021278	Amn	12:111237528-111242860	Female_Placenta_Probiotic	Male_Placenta_Probiotic	OK	7.67389	20.5347	1.42003	2.28289	0.00005	0.00857543	yes	2.675910753
ENSMUSG00000021456	ENSMUSG00000021456	Fbp2	13:62984690-63009604	Female_Placenta_Probiotic	Male_Placenta_Probiotic	OK	6.73857	17.1941	1.3514	2.39848	0.00005	0.00857543	yes	2.551596138
ENSMUSG00000021751	ENSMUSG00000021751	Acox2	14:14210419-14244262	Female_Placenta_Probiotic	Male_Placenta_Probiotic	OK	1.83732	5.08268	1.46799	1.71778	0.00005	0.00857543	yes	2.766362083
ENSMUSG00000021922	ENSMUSG00000021922	Itih4	14:30608432-30624310	Female_Placenta_Probiotic	Male_Placenta_Probiotic	OK	3.1364	7.69523	1.29485	1.86388	0.0002	0.0251835	yes	2.453514844
ENSMUSG00000022150	ENSMUSG00000022150	Dab2	15:6329268-6470193	Female_Placenta_Probiotic	Male_Placenta_Probiotic	OK	28.4805	62.3812	1.13114	2.44724	0.00005	0.00857543	yes	2.190317481
ENSMUSG00000022479	ENSMUSG00000022479	Vdr	15:97745413-97808511	Female_Placenta_Probiotic	Male_Placenta_Probiotic	OK	2.74492	8.74127	1.67108	2.45801	0.00005	0.00857543	yes	3.184528978
ENSMUSG00000022598	ENSMUSG00000022598	Psca	15:74586687-74588918	Female_Placenta_Probiotic	Male_Placenta_Probiotic	OK	21.1125	48.0523	1.18651	2.32293	0.00005	0.00857543	yes	2.276014896
ENSMUSG00000022875	ENSMUSG00000022875	Kng1	16:22876614-22900828	Female_Placenta_Probiotic	Male_Placenta_Probiotic	OK	32.366	86.0757	1.41113	3.08929	0.00005	0.00857543	yes	2.659453847
ENSMUSG00000022949	ENSMUSG00000022949	Clic6	16:92267790-92338131	Female_Placenta_Probiotic	Male_Placenta_Probiotic	OK	2.02016	4.21135	1.05981	1.80247	0.0004	0.0427849	yes	2.084656959
ENSMUSG00000023236	ENSMUSG00000023236	Scg5	2:113606706-113659466	Female_Placenta_Probiotic	Male_Placenta_Probiotic	OK	3.93605	10.0816	1.3569	2.04969	0.00005	0.00857543	yes	2.561342178
ENSMUSG00000024365	ENSMUSG00000024365	Cyp21a1	17:34990368-35023535	Female_Placenta_Probiotic	Male_Placenta_Probiotic	OK	1.76911	6.63335	1.90671	2.84255	0.00005	0.00857543	yes	3.749530607
ENSMUSG00000024371	ENSMUSG00000024371	C2	17:35075349-35117241	Female_Placenta_Probiotic	Male_Placenta_Probiotic	OK	8.91739	18.7447	1.07179	1.67644	0.0001	0.0154225	yes	2.102039821
ENSMUSG00000024386	ENSMUSG00000024386	Proc	18:32245027-32272623	Female_Placenta_Probiotic	Male_Placenta_Probiotic	OK	15.9875	33.6415	1.0733	2.23927	0.00005	0.00857543	yes	2.104241078
ENSMUSG00000024391	ENSMUSG00000024391	Apom	17:35347972-35351026	Female_Placenta_Probiotic	Male_Placenta_Probiotic	OK	58.6664	130.635	1.15493	2.46506	0.00005	0.00857543	yes	2.226735192
ENSMUSG00000024503	ENSMUSG00000024503	Spink1	18:43861146-43870622	Female_Placenta_Probiotic	Male_Placenta_Probiotic	OK	41.7316	102.539	1.29696	2.53324	0.00005	0.00857543	yes	2.457105835
ENSMUSG00000024598	ENSMUSG00000024598	Fbn2	18:58119888-58355987	Female_Placenta_Probiotic	Male_Placenta_Probiotic	OK	0.186482	0.517595	1.47279	1.52373	0.00005	0.00857543	yes	2.775581392
ENSMUSG00000024640	ENSMUSG00000024640	Psat1	19:15882041-15924701	Female_Placenta_Probiotic	Male_Placenta_Probiotic	OK	14.1537	29.4083	1.05505	2.10774	0.0001	0.0154225	yes	2.077790216
ENSMUSG00000024992	ENSMUSG00000024992	Pde6c	19:38113995-38172406	Female_Placenta_Probiotic	Male_Placenta_Probiotic	OK	0.231929	0.895159	1.94846	2.21149	0.00005	0.00857543	yes	3.859623174
ENSMUSG00000025196	ENSMUSG00000025196	Cpn1	19:43944745-43974995	Female_Placenta_Probiotic	Male_Placenta_Probiotic	OK	3.7303	8.50822	1.18956	1.99998	0.00025	0.0299623	yes	2.280831707
ENSMUSG00000025227	ENSMUSG00000025227	Mfsd13a	19:46327223-46363691	Female_Placenta_Probiotic	Male_Placenta_Probiotic	OK	5.40419	10.9638	1.02059	1.6084	0.0002	0.0251835	yes	2.028748461
ENSMUSG00000026205	ENSMUSG00000026205	Slc23a3	1:75102184-75110534	Female_Placenta_Probiotic	Male_Placenta_Probiotic	OK	7.12437	15.0396	1.07794	2.0115	0.0001	0.0154225	yes	2.111019639
ENSMUSG00000026295	ENSMUSG00000026295	Spp2	1:88334682-88354160	Female_Placenta_Probiotic	Male_Placenta_Probiotic	OK	86.5553	212.306	1.29445	2.75092	0.00005	0.00857543	yes	2.45283468
ENSMUSG00000026692	ENSMUSG00000026692	Fmo4	1:162620756-162641541	Female_Placenta_Probiotic	Male_Placenta_Probiotic	OK	0.723965	1.99109	1.45956	1.94587	0.00005	0.00857543	yes	2.750244726
ENSMUSG00000026866	ENSMUSG00000026866	Kynu	2:43445340-43572734	Female_Placenta_Probiotic	Male_Placenta_Probiotic	OK	0.172202	0.527569	1.61526	1.48515	0.00025	0.0299623	yes	3.063668073
ENSMUSG00000027070	ENSMUSG00000027070	Lrp2	2:69254683-69416409	Female_Placenta_Probiotic	Male_Placenta_Probiotic	OK	3.861	8.31629	1.10696	1.8506	0.00005	0.00857543	yes	2.153913032
ENSMUSG00000027249	ENSMUSG00000027249	F2	2:91455664-91466759	Female_Placenta_Probiotic	Male_Placenta_Probiotic	OK	19.4762	52.3224	1.42572	3.02015	0.00005	0.00857543	yes	2.686485405
ENSMUSG00000027359	ENSMUSG00000027359	Slc27a2	2:126394152-126430163	Female_Placenta_Probiotic	Male_Placenta_Probiotic	OK	3.78102	10.5529	1.48079	2.56151	0.00005	0.00857543	yes	2.791015236
ENSMUSG00000027871	ENSMUSG00000027871	Hsd3b1	3:98751237-98848886	Female_Placenta_Probiotic	Male_Placenta_Probiotic	OK	3.75935	19.6182	2.38364	3.85856	0.00005	0.00857543	yes	5.218517436
ENSMUSG00000027996	ENSMUSG00000027996	Sfrp2	3:83620496-83739538	Female_Placenta_Probiotic	Male_Placenta_Probiotic	OK	0.0823693	0.82114	3.31745	1.62725	0.0001	0.0154225	yes	9.969008335
ENSMUSG00000028001	ENSMUSG00000028001	Fga	3:82933382-82940934	Female_Placenta_Probiotic	Male_Placenta_Probiotic	OK	41.0565	126.303	1.6212	3.492	0.00005	0.00857543	yes	3.0763081
ENSMUSG00000028064	ENSMUSG00000028064	Sema4a	3:88343265-88368489	Female_Placenta_Probiotic	Male_Placenta_Probiotic	OK	4.73955	11.8437	1.3213	1.51217	0.00005	0.00857543	yes	2.498911831
ENSMUSG00000029368	ENSMUSG00000029368	Alb	5:90608755-90624461	Female_Placenta_Probiotic	Male_Placenta_Probiotic	OK	26.6793	96.2887	1.85164	3.88267	0.00005	0.00857543	yes	3.609102207
ENSMUSG00000029661	ENSMUSG00000029661	Col1a2	6:4504813-4541544	Female_Placenta_Probiotic	Male_Placenta_Probiotic	OK	10.3675	23.4053	1.17476	2.6145	0.00005	0.00857543	yes	2.257553222
ENSMUSG00000029675	ENSMUSG00000029675	Eln	5:134731446-134851829	Female_Placenta_Probiotic	Male_Placenta_Probiotic	OK	4.12992	16.0392	1.95742	3.88504	0.00005	0.00857543	yes	3.883668335
ENSMUSG00000029813	ENSMUSG00000029813	Aoc1l2	6:48906828-48910621	Female_Placenta_Probiotic	Male_Placenta_Probiotic	OK	114.804	51.0517	-1.16914	-2.73092	0.00005	0.00857543	yes	0.444686342
ENSMUSG00000030236	ENSMUSG00000030236	Slco1b2	6:141560835-141632372	Female_Placenta_Probiotic	Male_Placenta_Probiotic	OK	0.808109	1.82149	1.1725	1.64585	0.00035	0.0382596	yes	2.254019505
ENSMUSG00000030278	ENSMUSG00000030278	Cidec	6:113401594-113414560	Female_Placenta_Probiotic	Male_Placenta_Probiotic	OK	3.21038	8.0953	1.33434	2.07995	0.00025	0.0299623	yes	2.521600979
ENSMUSG00000030492	ENSMUSG00000030492	Slc7a9	7:35148220-35165461	Female_Placenta_Probiotic	Male_Placenta_Probiotic	OK	4.98296	11.8006	1.24378	1.88669	0.0001	0.0154225	yes	2.368182066
ENSMUSG00000030560	ENSMUSG00000030560	Ctsc	7:87927292-87960096	Female_Placenta_Probiotic	Male_Placenta_Probiotic	OK	10.6648	24.6518	1.20884	2.54067	0.00005	0.00857543	yes	2.311517043
ENSMUSG00000030895	ENSMUSG00000030895	Hpx	7:105240819-105249344	Female_Placenta_Probiotic	Male_Placenta_Probiotic	OK	1.13214	3.64732	1.68779	2.07164	0.00005	0.00857543	yes	3.221628187
ENSMUSG00000030909	ENSMUSG00000030909	Anks4b	7:119773080-119784809	Female_Placenta_Probiotic	Male_Placenta_Probiotic	OK	1.27467	3.26361	1.35635	2.24397	0.00005	0.00857543	yes	2.560365901
ENSMUSG00000031273	ENSMUSG00000031273	Col4a6	X:139948398-140257072	Female_Placenta_Probiotic	Male_Placenta_Probiotic	OK	0.0671502	0.282796	2.0743	1.85334	0.0002	0.0251835	yes	4.211400264
ENSMUSG00000031382	ENSMUSG00000031382	Asb11	X:163219989-163242166	Female_Placenta_Probiotic	Male_Placenta_Probiotic	OK	4.52887	12.0082	1.40679	2.31232	0.00005	0.00857543	yes	2.651465543
ENSMUSG00000031972	ENSMUSG00000031972	Acta1	8:124618507-124621490	Female_Placenta_Probiotic	Male_Placenta_Probiotic	OK	1.11096	3.15105	1.50402	2.07505	0.0001	0.0154225	yes	2.836319391
ENSMUSG00000031980	ENSMUSG00000031980	Agt	8:125283272-125296445	Female_Placenta_Probiotic	Male_Placenta_Probiotic	OK	18.8393	52.2721	1.47229	3.09749	0.00005	0.00857543	yes	2.774619616
ENSMUSG00000032080	ENSMUSG00000032080	Apoa4	9:46151138-46154827	Female_Placenta_Probiotic	Male_Placenta_Probiotic	OK	271.971	734.183	1.43268	2.778	0.00005	0.00857543	yes	2.699477141
ENSMUSG00000032083	ENSMUSG00000032083	Apoa1	9:46139877-46141764	Female_Placenta_Probiotic	Male_Placenta_Probiotic	OK	1271.79	3526.29	1.47128	2.50257	0.00005	0.00857543	yes	2.772677844
ENSMUSG00000032334	ENSMUSG00000032334	Loxl1	9:58182511-58235579	Female_Placenta_Probiotic	Male_Placenta_Probiotic	OK	0.469834	1.17422	1.32148	1.8096	0.0002	0.0251835	yes	2.499223631
ENSMUSG00000032357	ENSMUSG00000032357	Tinag	9:76858974-76953076	Female_Placenta_Probiotic	Male_Placenta_Probiotic	OK	1.38974	3.41855	1.29856	1.86169	0.0003	0.0349035	yes	2.459832364
ENSMUSG00000032454	ENSMUSG00000032454	Rbp2	9:98368167-98391834	Female_Placenta_Probiotic	Male_Placenta_Probiotic	OK	19.9612	54.8015	1.45702	2.6882	0.00005	0.00857543	yes	2.745406922
ENSMUSG00000032554	ENSMUSG00000032554	Trf	9:103079760-103107643	Female_Placenta_Probiotic	Male_Placenta_Probiotic	OK	637.292	1792.97	1.49232	1.82848	0.00005	0.00857543	yes	2.813410365
ENSMUSG00000032854	ENSMUSG00000032854	Ugt8a	3:125658919-125732268	Female_Placenta_Probiotic	Male_Placenta_Probiotic	OK	0.277766	0.910072	1.71211	2.03004	0.0004	0.0427849	yes	3.276396595
ENSMUSG00000033105	ENSMUSG00000033105	Lss	10:76367421-76406366	Female_Placenta_Probiotic	Male_Placenta_Probiotic	OK	3.6714	7.47218	1.0252	1.2554	0.00005	0.00857543	yes	2.035241509
ENSMUSG00000033831	ENSMUSG00000033831	Fgb	3:82947447-82957170	Female_Placenta_Probiotic	Male_Placenta_Probiotic	OK	19.6506	61.4349	1.64448	3.55042	0.00005	0.00857543	yes	3.126351518
ENSMUSG00000034918	ENSMUSG00000034918	Cdhr2	13:54849273-54884475	Female_Placenta_Probiotic	Male_Placenta_Probiotic	OK	4.71429	12.092	1.35894	2.6781	0.00005	0.00857543	yes	2.564966529
ENSMUSG00000035540	ENSMUSG00000035540	Gc	5:89503064-89605757	Female_Placenta_Probiotic	Male_Placenta_Probiotic	OK	10.5113	28.7431	1.45127	1.91585	0.00015	0.0210158	yes	2.734486614
ENSMUSG00000035783	ENSMUSG00000035783	Acta2	19:34218489-34232990	Female_Placenta_Probiotic	Male_Placenta_Probiotic	OK	7.70233	19.1076	1.31078	2.59314	0.00005	0.00857543	yes	2.48075627
ENSMUSG00000036036	ENSMUSG00000036036	Zfp57	17:37312054-37321527	Female_Placenta_Probiotic	Male_Placenta_Probiotic	OK	1.75855	4.63072	1.39685	1.74038	0.00005	0.00857543	yes	2.633260044
ENSMUSG00000036123	ENSMUSG00000036123	Slc9a3	13:74269575-74317561	Female_Placenta_Probiotic	Male_Placenta_Probiotic	OK	1.00816	2.47173	1.2938	1.44901	0.0002	0.0251835	yes	2.451729815
ENSMUSG00000037254	ENSMUSG00000037254	Itih2	2:10099403-10136207	Female_Placenta_Probiotic	Male_Placenta_Probiotic	OK	1.85641	5.31757	1.51825	2.50643	0.00005	0.00857543	yes	2.864433808
ENSMUSG00000040026	ENSMUSG00000040026	Saa3	7:46361421-46365124	Female_Placenta_Probiotic	Male_Placenta_Probiotic	OK	1.75368	8.02436	2.194	2.7529	0.00005	0.00857543	yes	4.575723893
ENSMUSG00000040046	ENSMUSG00000040046	Tph1	7:46294064-46321961	Female_Placenta_Probiotic	Male_Placenta_Probiotic	OK	8.59757	30.6943	1.83597	2.92304	0.00005	0.00857543	yes	3.570113647
ENSMUSG00000040147	ENSMUSG00000040147	Maob	X:16575520-16683605	Female_Placenta_Probiotic	Male_Placenta_Probiotic	OK	15.9067	36.103	1.18249	2.49592	0.00005	0.00857543	yes	2.269681718
ENSMUSG00000040564	ENSMUSG00000040564	Apoc1	7:19423405-19426585	Female_Placenta_Probiotic	Male_Placenta_Probiotic	OK	62.7748	149.584	1.2527	2.62166	0.00005	0.00857543	yes	2.382869594
ENSMUSG00000041608	ENSMUSG00000041608	Entpd3	9:120368883-120397393	Female_Placenta_Probiotic	Male_Placenta_Probiotic	OK	0.924798	2.16744	1.22878	1.83592	0.00005	0.00857543	yes	2.343687146
ENSMUSG00000042041	ENSMUSG00000042041	2010003K11Rik	19:4546815-4548611	Female_Placenta_Probiotic	Male_Placenta_Probiotic	OK	8.44219	20.1426	1.25456	2.21041	0.00005	0.00857543	yes	2.385943699
ENSMUSG00000042750	ENSMUSG00000042750	Bex2	X:134967312-134968985	Female_Placenta_Probiotic	Male_Placenta_Probiotic	OK	22.7478	53.9083	1.24478	2.46184	0.00005	0.00857543	yes	2.369824134
ENSMUSG00000043165	ENSMUSG00000043165	Loricrin	3:91987577-91990449	Female_Placenta_Probiotic	Male_Placenta_Probiotic	OK	10.3262	0.622372	-4.05238	-5.03354	0.00005	0.00857543	yes	0.060271509
ENSMUSG00000044041	ENSMUSG00000044041	Krt13	11:100008152-100012392	Female_Placenta_Probiotic	Male_Placenta_Probiotic	OK	4.88529	1.77017	-1.46455	-1.88112	0.00005	0.00857543	yes	0.362348543
ENSMUSG00000044254	ENSMUSG00000044254	Pcsk9	4:106299525-106336204	Female_Placenta_Probiotic	Male_Placenta_Probiotic	OK	0.378972	2.21762	2.54885	3.31761	0.00005	0.00857543	yes	5.85167644
ENSMUSG00000044349	ENSMUSG00000044349	Snhg11	2:158217557-158228071	Female_Placenta_Probiotic	Male_Placenta_Probiotic	OK	0.979261	2.91893	1.57567	1.9379	0.00005	0.00857543	yes	2.980738886
ENSMUSG00000044712	ENSMUSG00000044712	Slc38a6	12:73333552-73400823	Female_Placenta_Probiotic	Male_Placenta_Probiotic	OK	2.9806	6.30056	1.07988	1.54903	0.0001	0.0154225	yes	2.113860248
ENSMUSG00000045314	ENSMUSG00000045314	Sowahb	5:93188981-93192881	Female_Placenta_Probiotic	Male_Placenta_Probiotic	OK	1.73526	3.53116	1.02499	1.79961	0.0002	0.0251835	yes	2.034945279
ENSMUSG00000047230	ENSMUSG00000047230	Cldn2	X:138701576-138712135	Female_Placenta_Probiotic	Male_Placenta_Probiotic	OK	11.3145	26.7818	1.24308	2.24579	0.00005	0.00857543	yes	2.367033296
ENSMUSG00000047631	ENSMUSG00000047631	Apof	10:128103865-128106022	Female_Placenta_Probiotic	Male_Placenta_Probiotic	OK	0.47171	1.81107	1.94087	2.30685	0.00005	0.00857543	yes	3.839371066
ENSMUSG00000047638	ENSMUSG00000047638	Nr1h4	10:89290095-89369447	Female_Placenta_Probiotic	Male_Placenta_Probiotic	OK	1.39115	3.49498	1.32901	1.92385	0.00015	0.0210158	yes	2.512302176
ENSMUSG00000047797	ENSMUSG00000047797	Gjb1	X:100419983-100429235	Female_Placenta_Probiotic	Male_Placenta_Probiotic	OK	7.72012	22.5347	1.54545	2.75638	0.00005	0.00857543	yes	2.918951015
ENSMUSG00000049241	ENSMUSG00000049241	Hcar1	5:124014798-124018083	Female_Placenta_Probiotic	Male_Placenta_Probiotic	OK	0.376093	0.98506	1.38912	1.81496	0.00015	0.0210158	yes	2.619188695
ENSMUSG00000049608	ENSMUSG00000049608	Gpr55	1:85856203-85914639	Female_Placenta_Probiotic	Male_Placenta_Probiotic	OK	0.945847	2.67511	1.49992	2.21991	0.00005	0.00857543	yes	2.828270288
ENSMUSG00000050224	ENSMUSG00000050224	Krtap13	16:88547631-88548523	Female_Placenta_Probiotic	Male_Placenta_Probiotic	OK	0.576756	0	-inf		0.00005	0.00857543	yes	0
ENSMUSG00000050866	ENSMUSG00000050866	Clrn3	7:135113194-135130383	Female_Placenta_Probiotic	Male_Placenta_Probiotic	OK	1.52904	3.62368	1.24483	2.00675	0.0001	0.0154225	yes	2.369906267
ENSMUSG00000052187	ENSMUSG00000052187	Hbb-y	7:103500955-103502423	Female_Placenta_Probiotic	Male_Placenta_Probiotic	OK	76.1247	22.3003	-1.7713	-2.28093	0.00005	0.00857543	yes	0.292944648
ENSMUSG00000055653	ENSMUSG00000055653	Gpc3	X:51361302-51707924	Female_Placenta_Probiotic	Male_Placenta_Probiotic	OK	33.601	82.5089	1.29605	2.93519	0.00005	0.00857543	yes	2.455556469
ENSMUSG00000059430	ENSMUSG00000059430	Actg2	6:83489886-83513247	Female_Placenta_Probiotic	Male_Placenta_Probiotic	OK	1.35496	7.0233	2.3739	3.42961	0.00005	0.00857543	yes	5.183404563
ENSMUSG00000059498	ENSMUSG00000059498	Fcgr3	1:170878742-170892504	Female_Placenta_Probiotic	Male_Placenta_Probiotic	OK	22.6499	46.7209	1.04457	2.12022	0.00005	0.00857543	yes	2.062751457
ENSMUSG00000061808	ENSMUSG00000061808	Ttr	18:20798336-20807378	Female_Placenta_Probiotic	Male_Placenta_Probiotic	OK	148.123	316.592	1.09583	2.49993	0.00005	0.00857543	yes	2.137360112
ENSMUSG00000061947	ENSMUSG00000061947	Serpina10	12:103581044-103597703	Female_Placenta_Probiotic	Male_Placenta_Probiotic	OK	2.90523	7.83748	1.43174	2.19709	0.0001	0.0154225	yes	2.697718847
ENSMUSG00000063305	ENSMUSG00000063305	Psg20	7:18408031-18420110	Female_Placenta_Probiotic	Male_Placenta_Probiotic	OK	34.7607	6.68702	-2.37802	-3.9334	0.00005	0.00857543	yes	0.192373236
ENSMUSG00000064373	ENSMUSG00000064373	Selenop	15:3298028-3333008	Female_Placenta_Probiotic	Male_Placenta_Probiotic	OK	467.539	944.631	1.01466	1.90028	0.00005	0.00857543	yes	2.020426683
ENSMUSG00000067235	ENSMUSG00000067235	H2-Q10	17:35777228-35785460	Female_Placenta_Probiotic	Male_Placenta_Probiotic	OK	0.990738	3.76924	1.9277	2.64235	0.00005	0.00857543	yes	3.804481903
ENSMUSG00000068457	ENSMUSG00000068457	Uty	Y:1096860-1245759	Female_Placenta_Probiotic	Male_Placenta_Probiotic	OK	0	1.6153	inf		0.00005	0.00857543	yes	inf
ENSMUSG00000068614	ENSMUSG00000068614	Actc1	2:113840081-113928359	Female_Placenta_Probiotic	Male_Placenta_Probiotic	OK	0.325015	1.24693	1.9398	2.06482	0.00005	0.00857543	yes	3.836524585
ENSMUSG00000069049	ENSMUSG00000069049	Eif2s3y	Y:1010542-1028847	Female_Placenta_Probiotic	Male_Placenta_Probiotic	OK	0	6.84693	inf		0.00005	0.00857543	yes	inf
ENSMUSG00000072596	ENSMUSG00000072596	Ear2	14:44281364-44380526	Female_Placenta_Probiotic	Male_Placenta_Probiotic	OK	38.7303	17.0188	-1.18633	-2.30931	0.00005	0.00857543	yes	0.439419257
ENSMUSG00000073538	ENSMUSG00000073538	E330020D12Rik	1:153225002-153290359	Female_Placenta_Probiotic	Male_Placenta_Probiotic	OK	21.0416	57.2336	1.44361	2.07458	0.00005	0.00857543	yes	2.720006313
ENSMUSG00000074445	ENSMUSG00000074445	Sprr2a3	3:92192723-92198712	Female_Placenta_Probiotic	Male_Placenta_Probiotic	OK	0.274616	1.50699	2.45618	2.11826	0.00025	0.0299623	yes	5.487617782
ENSMUSG00000079492	ENSMUSG00000079492	H2-T15	17:36353852-36369537	Female_Placenta_Probiotic	Male_Placenta_Probiotic	OK	2.88556	8.52343	1.56258	2.3218	0.00005	0.00857543	yes	2.953816082
ENSMUSG00000083695	ENSMUSG00000083695	Rnf138rt1	X:162543134-162544325	Female_Placenta_Probiotic	Male_Placenta_Probiotic	OK	2.84679	7.57016	1.41099	2.02814	0.00015	0.0210158	yes	2.659195784
ENSMUSG00000084174	ENSMUSG00000084174	Sycn	7:28240309-28241634	Female_Placenta_Probiotic	Male_Placenta_Probiotic	OK	2.54192	9.51778	1.90471	2.27086	0.00005	0.00857543	yes	3.744336255
ENSMUSG00000085962	ENSMUSG00000085962	Gm16984	13:35147864-35267346	Female_Placenta_Probiotic	Male_Placenta_Probiotic	OK	0.28166	0.0787983	-1.83772	-0.236748	0.00005	0.00857543	yes	0.279763567
ENSMUSG00000086141	ENSMUSG00000086141	9030622O22Rik	2:147785943-147882569	Female_Placenta_Probiotic	Male_Placenta_Probiotic	OK	0.80017	1.6039	1.00321	0.853901	0.00005	0.00857543	yes	2.004454959
ENSMUSG00000086503	ENSMUSG00000086503	Xist	X:102458072-102667512	Female_Placenta_Probiotic	Male_Placenta_Probiotic	OK	56.3501	2.49039	-4.49997	-3.82744	0.00005	0.00857543	yes	0.044195093
ENSMUSG00000091971	ENSMUSG00000091971	Hspa1a	17:35188165-35191132	Female_Placenta_Probiotic	Male_Placenta_Probiotic	OK	5.16677	11.7562	1.18608	2.17211	0.00005	0.00857543	yes	2.275336624
ENSMUSG00000095597	ENSMUSG00000095597	Rps7-ps3	X:151691773-151693292	Female_Placenta_Probiotic	Male_Placenta_Probiotic	OK	14.3659	2.64874	-2.43927	-2.72335	0.00005	0.00857543	yes	0.184376923
ENSMUSG00000096546	ENSMUSG00000096546	Smlr1	10:25403840-25590384	Female_Placenta_Probiotic	Male_Placenta_Probiotic	OK	3.03155	8.98306	1.56715	2.0331	0.0001	0.0154225	yes	2.963187669
ENSMUSG00000099876	ENSMUSG00000099876	Gm29650	Y:1048392-1049134	Female_Placenta_Probiotic	Male_Placenta_Probiotic	OK	0	0.676394	inf		0.00005	0.00857543	yes	inf
ENSMUSG00000100690	ENSMUSG00000100690	Gm4322	1:150144676-150145012	Female_Placenta_Probiotic	Male_Placenta_Probiotic	OK	0	9.9058	inf		0.00005	0.00857543	yes	inf
ENSMUSG00000101036	ENSMUSG00000101036	Gm28588	Y:818648-847753	Female_Placenta_Probiotic	Male_Placenta_Probiotic	OK	0	0.842364	inf		0.00005	0.00857543	yes	inf
ENSMUSG00000106441	ENSMUSG00000106441	Gm42921	3:37722971-37902453	Female_Placenta_Probiotic	Male_Placenta_Probiotic	OK	3.51179	1.36225	-1.36622	-1.25138	0.0003	0.0349035	yes	0.38790627
ENSMUSG00000107092	ENSMUSG00000107092	Gm7993	5:96122098-96123482	Female_Placenta_Probiotic	Male_Placenta_Probiotic	OK	2.00482	0.2444	-3.03616	-3.13854	0.00005	0.00857543	yes	0.121905912
ENSMUSG00000108374	ENSMUSG00000108374	Gm33626	7:18036110-18061121	Female_Placenta_Probiotic	Male_Placenta_Probiotic	OK	5.54217	0.201296	-4.78306	-4.21913	0.00005	0.00857543	yes	0.036320805
ENSMUSG00000108654	ENSMUSG00000108654	Gm9519	7:17371403-17384270	Female_Placenta_Probiotic	Male_Placenta_Probiotic	OK	99.9283	0.0781761	-10.3199	-10.1929	0.00005	0.00857543	yes	0.000782349
ENSMUSG00000109105	ENSMUSG00000109105	Gm44873	7:29626402-29629830	Female_Placenta_Probiotic	Male_Placenta_Probiotic	OK	0.15766	0.503889	1.67629	1.87199	0.00015	0.0210158	yes	3.196050048
ENSMUSG00000109209	ENSMUSG00000109209	Gm45104	7:18130440-18134790	Female_Placenta_Probiotic	Male_Placenta_Probiotic	OK	5.18889	2.4787	-1.06584	-1.86006	0.00035	0.0382596	yes	0.477694443
ENSMUSG00000109234	ENSMUSG00000109234	Gm44561	7:18494782-18495046	Female_Placenta_Probiotic	Male_Placenta_Probiotic	OK	161.729	33.4102	-2.27522	-3.2402	0.00005	0.00857543	yes	0.206581075
ENSMUSG00000112006	ENSMUSG00000112006	Gm48633	12:7920533-8000725	Female_Placenta_Probiotic	Male_Placenta_Probiotic	OK	1.33203	3.65666	1.4569	1.57564	0.00005	0.00857543	yes	2.745178575
ENSMUSG00000112129	ENSMUSG00000112129	Pbld1	10:62895940-62913741	Female_Placenta_Probiotic	Male_Placenta_Probiotic	OK	2.29779	6.6412	1.5312	1.61039	0.0002	0.0251835	yes	2.890261443
ENSMUSG00000114035	ENSMUSG00000114035	Gm31126	13:50399216-50645777	Female_Placenta_Probiotic	Male_Placenta_Probiotic	OK	0.0670393	0.269452	2.00695	0.367939	0.00005	0.00857543	yes	4.01931598
ENSMUSG00000116993	ENSMUSG00000116993	Gm32461	16:86566882-86847609	Female_Placenta_Probiotic	Male_Placenta_Probiotic	OK	0.0952457	0.27471	1.52818	0.28119	0.00005	0.00857543	yes	2.884217574
ENSMUSG00000120206	ENSMUSG00000120206	Gm29899	14:19661730-19800472	Female_Placenta_Probiotic	Male_Placenta_Probiotic	OK	0.0519273	0.266793	2.36115	0.429354	0.00005	0.00857543	yes	5.137797396
ENSMUSG00000120257	ENSMUSG00000120257	Gm34894	12:51891178-51905071	Female_Placenta_Probiotic	Male_Placenta_Probiotic	OK	0.358503	0.0613971	-2.54574	-0.835718	0.00005	0.00857543	yes	0.171259984
ENSMUSG00000120416	ENSMUSG00000120416	Gm57340	11:57825314-57865439	Female_Placenta_Probiotic	Male_Placenta_Probiotic	OK	0.0906794	1.06596	3.55524	2.41968	0.00005	0.00857543	yes	11.75530446
ENSMUSG00000121063	ENSMUSG00000121063	Gm56614	13:89515818-89532943	Female_Placenta_Probiotic	Male_Placenta_Probiotic	OK	0.169432	0.774599	2.19274	2.13426	0.0003	0.0349035	yes	4.571729358
ENSMUSG00000133777	ENSMUSG00000133777	-	Y:90751187-90751649	Female_Placenta_Probiotic	Male_Placenta_Probiotic	OK	0	0.343551	inf		0.0002	0.0251835	yes	inf
ENSMUSG00000134467	ENSMUSG00000134467	-	4:10954304-10980060	Female_Placenta_Probiotic	Male_Placenta_Probiotic	OK	0.274145	0.0734231	-1.90063	-0.734697	0.00005	0.00857543	yes	0.267826385
ENSMUSG00000134538	ENSMUSG00000134538	-	9:99123903-99240610	Female_Placenta_Probiotic	Male_Placenta_Probiotic	OK	0.833361	0.159143	-2.38862	-0.394321	0.0002	0.0251835	yes	0.19096498
ENSMUSG00000141169	ENSMUSG00000141169	-	1:101019027-101021059	Female_Placenta_Probiotic	Male_Placenta_Probiotic	OK	0	0.282193	inf		0.00005	0.00857543	yes	inf
