# Supplementary material for: Susceptibility of the Placenta and Fetal Brain to Maternal Probiotic Supplementation
Source: Microorganisms. 2026 May 22;14(6):1175. doi: 10.3390/microorganisms14061175 (PMC13303452; doi:10.3390/microorganisms14061175)
Supplement: Supplementary file 1 [file microorganisms-14-01175-s001.zip › Supplementary File S14_Control Placenta Sex Differences12_16_25.csv]

test_id	gene_id	gene	locus	sample_1	sample_2	status	value_1	value_2	log2(fold_change)	test_stat	p_value	q_value	significant	fold_change
ENSMUSG00000002204	ENSMUSG00000002204	Napsa	7:44221803-44240050	Female_Placenta_Control	Male_Placenta_Control	OK	42.484	1.4317	-4.89112	-4.82283	0.00005	0.0123211	yes	0.03369971
ENSMUSG00000005364	ENSMUSG00000005364	Il5ra	6:106687317-106725998	Female_Placenta_Control	Male_Placenta_Control	OK	0.357646	0.0346475	-3.36771	-2.28597	0.0002	0.0417408	yes	0.096876463
ENSMUSG00000008035	ENSMUSG00000008035	Mid1ip1	X:10540415-10585929	Female_Placenta_Control	Male_Placenta_Control	OK	17.2141	5.34781	-1.68657	-2.05196	0.00005	0.0123211	yes	0.310664651
ENSMUSG00000011632	ENSMUSG00000011632	Pinlyp	7:24241082-24245543	Female_Placenta_Control	Male_Placenta_Control	OK	10.6462	0.516847	-4.36446	-3.43637	0.00005	0.0123211	yes	0.048547473
ENSMUSG00000012350	ENSMUSG00000012350	Ehf	2:103093777-103133623	Female_Placenta_Control	Male_Placenta_Control	OK	1.14563	0.17863	-2.6811	-1.96822	0.00005	0.0123211	yes	0.155922388
ENSMUSG00000013584	ENSMUSG00000013584	Aldh1a2	9:71017940-71203525	Female_Placenta_Control	Male_Placenta_Control	OK	7.28096	2.05808	-1.82283	-2.14994	0.00005	0.0123211	yes	0.282665948
ENSMUSG00000016024	ENSMUSG00000016024	Lbp	2:158148412-158174772	Female_Placenta_Control	Male_Placenta_Control	OK	37.6663	17.511	-1.10501	-1.71742	0.0002	0.0417408	yes	0.464899249
ENSMUSG00000019768	ENSMUSG00000019768	Esr1	10:4561592-4955614	Female_Placenta_Control	Male_Placenta_Control	OK	5.50675	2.51998	-1.12779	-1.56714	0.0002	0.0417408	yes	0.45761619
ENSMUSG00000020062	ENSMUSG00000020062	Slc5a8	10:88721853-88766764	Female_Placenta_Control	Male_Placenta_Control	OK	1.04354	0.0481136	-4.4389	-3.18292	0.00005	0.0123211	yes	0.046106054
ENSMUSG00000020963	ENSMUSG00000020963	Tshr	12:91351336-91516582	Female_Placenta_Control	Male_Placenta_Control	OK	1.63884	0.154443	-3.40753	-2.18655	0.00005	0.0123211	yes	0.094239128
ENSMUSG00000021214	ENSMUSG00000021214	Akr1c18	13:4182613-4200653	Female_Placenta_Control	Male_Placenta_Control	OK	30.3006	2.48652	-3.60715	-3.54863	0.00005	0.0123211	yes	0.082061538
ENSMUSG00000021336	ENSMUSG00000021336	Slc17a4	13:24079872-24098992	Female_Placenta_Control	Male_Placenta_Control	OK	1.24474	0.0855928	-3.86222	-1.97007	0.00005	0.0123211	yes	0.068763176
ENSMUSG00000021720	ENSMUSG00000021720	Rnf180	13:105266508-105431323	Female_Placenta_Control	Male_Placenta_Control	OK	1.8991	0.254003	-2.90239	-2.63334	0.00005	0.0123211	yes	0.133749926
ENSMUSG00000021795	ENSMUSG00000021795	Sftpd	14:40894170-40907106	Female_Placenta_Control	Male_Placenta_Control	OK	9.51788	2.60919	-1.86704	-2.07696	0.0001	0.023242	yes	0.274135296
ENSMUSG00000022583	ENSMUSG00000022583	Ly6f	15:75140269-75144084	Female_Placenta_Control	Male_Placenta_Control	OK	5.7588	0.527565	-3.44835	-2.62401	0.00005	0.0123211	yes	0.09161007
ENSMUSG00000022636	ENSMUSG00000022636	Alcam	16:52069358-52274437	Female_Placenta_Control	Male_Placenta_Control	OK	3.0493	0.876238	-1.79908	-1.71448	0.00005	0.0123211	yes	0.287357777
ENSMUSG00000024164	ENSMUSG00000024164	C3	17:57496491-57535136	Female_Placenta_Control	Male_Placenta_Control	OK	63.9953	7.77907	-3.0403	-3.02542	0.00005	0.0123211	yes	0.121556589
ENSMUSG00000024987	ENSMUSG00000024987	Cyp26a1	19:37686245-37689984	Female_Placenta_Control	Male_Placenta_Control	OK	3.26522	0.107528	-4.9244	-3.2862	0.00005	0.0123211	yes	0.032931225
ENSMUSG00000025082	ENSMUSG00000025082	Vwa2	19:56862680-56900510	Female_Placenta_Control	Male_Placenta_Control	OK	0.887786	0.158631	-2.48453	-2.1437	0.00005	0.0123211	yes	0.178682469
ENSMUSG00000025329	ENSMUSG00000025329	Padi1	4:140538303-140573089	Female_Placenta_Control	Male_Placenta_Control	OK	7.55478	1.28204	-2.55895	-2.95983	0.00005	0.0123211	yes	0.169699004
ENSMUSG00000025330	ENSMUSG00000025330	Padi4	4:140473175-140501547	Female_Placenta_Control	Male_Placenta_Control	OK	2.81096	0.139871	-4.3289	-2.755	0.0002	0.0417408	yes	0.049758955
ENSMUSG00000025467	ENSMUSG00000025467	Prap1	7:139673307-139682354	Female_Placenta_Control	Male_Placenta_Control	OK	1206.6	69.1867	-4.12431	-3.80898	0.00005	0.0123211	yes	0.05734017
ENSMUSG00000025582	ENSMUSG00000025582	Nptx1	11:119429544-119438579	Female_Placenta_Control	Male_Placenta_Control	OK	3.43298	0.542076	-2.6629	-2.84868	0.00005	0.0123211	yes	0.157901852
ENSMUSG00000026365	ENSMUSG00000026365	Cfh	1:140012445-140111502	Female_Placenta_Control	Male_Placenta_Control	OK	4.20391	0.843233	-2.31773	-2.57384	0.00005	0.0123211	yes	0.200582827
ENSMUSG00000026417	ENSMUSG00000026417	Pigr	1:130728638-130779986	Female_Placenta_Control	Male_Placenta_Control	OK	10.3955	0.401774	-4.69343	-4.29345	0.00005	0.0123211	yes	0.038648869
ENSMUSG00000026822	ENSMUSG00000026822	Lcn2	2:32274644-32278264	Female_Placenta_Control	Male_Placenta_Control	OK	117.755	18.3768	-2.67984	-3.24639	0.00005	0.0123211	yes	0.156058625
ENSMUSG00000027360	ENSMUSG00000027360	Hdc	2:126435586-126461219	Female_Placenta_Control	Male_Placenta_Control	OK	2.15048	0.611109	-1.81516	-1.69605	0.00015	0.0333473	yes	0.284172726
ENSMUSG00000027513	ENSMUSG00000027513	Pck1	2:172994840-173001066	Female_Placenta_Control	Male_Placenta_Control	OK	4.73089	0.229684	-4.36439	-3.21449	0.00005	0.0123211	yes	0.048549828
ENSMUSG00000027684	ENSMUSG00000027684	Mecom	3:30005444-30646265	Female_Placenta_Control	Male_Placenta_Control	OK	1.1806	0.270715	-2.12467	-0.933663	0.00025	0.0496432	yes	0.229303455
ENSMUSG00000027871	ENSMUSG00000027871	Hsd3b1	3:98751237-98848886	Female_Placenta_Control	Male_Placenta_Control	OK	2.29777	12.063	2.39228	2.40014	0.00005	0.0123211	yes	5.249863819
ENSMUSG00000028001	ENSMUSG00000028001	Fga	3:82933382-82940934	Female_Placenta_Control	Male_Placenta_Control	OK	36.5851	90.201	1.30189	1.8826	0.00025	0.0496432	yes	2.465516658
ENSMUSG00000028128	ENSMUSG00000028128	F3	3:121510081-121552295	Female_Placenta_Control	Male_Placenta_Control	OK	94.6077	42.7496	-1.14605	-1.85883	0.00005	0.0123211	yes	0.451860703
ENSMUSG00000028386	ENSMUSG00000028386	Slc46a2	4:59905125-59915056	Female_Placenta_Control	Male_Placenta_Control	OK	0.974344	0.0294706	-5.04708	-3.23958	0.00005	0.0123211	yes	0.030246667
ENSMUSG00000028780	ENSMUSG00000028780	Sema3c	5:17779278-17935266	Female_Placenta_Control	Male_Placenta_Control	OK	3.97326	0.689779	-2.52612	-2.65286	0.00005	0.0123211	yes	0.173604951
ENSMUSG00000028970	ENSMUSG00000028970	Abcb1b	5:8823576-8916315	Female_Placenta_Control	Male_Placenta_Control	OK	44.442	10.3073	-2.10826	-1.88289	0.00005	0.0123211	yes	0.231926568
ENSMUSG00000029273	ENSMUSG00000029273	Sult1d1	5:87702503-87716886	Female_Placenta_Control	Male_Placenta_Control	OK	5.46255	0.319076	-4.0976	-3.04134	0.00005	0.0123211	yes	0.058411652
ENSMUSG00000029304	ENSMUSG00000029304	Spp1	5:104582983-104588916	Female_Placenta_Control	Male_Placenta_Control	OK	339.434	95.4882	-1.82973	-2.38826	0.00005	0.0123211	yes	0.281317265
ENSMUSG00000029335	ENSMUSG00000029335	Bmp3	5:98981526-99039362	Female_Placenta_Control	Male_Placenta_Control	OK	0.357883	0.0368415	-3.28008	-2.29905	0.00005	0.0123211	yes	0.102943169
ENSMUSG00000029755	ENSMUSG00000029755	Dlx5	6:6877804-6882085	Female_Placenta_Control	Male_Placenta_Control	OK	1.30832	0.192199	-2.76704	-2.06306	0.00005	0.0123211	yes	0.146905468
ENSMUSG00000030049	ENSMUSG00000030049	Gkn2	6:87350338-87356479	Female_Placenta_Control	Male_Placenta_Control	OK	231.112	102.18	-1.17748	-1.85216	0.0002	0.0417408	yes	0.442123094
ENSMUSG00000031891	ENSMUSG00000031891	Hsd11b2	8:106245386-106250620	Female_Placenta_Control	Male_Placenta_Control	OK	10.7602	33.0485	1.61888	1.91193	0.00005	0.0123211	yes	3.07136506
ENSMUSG00000031980	ENSMUSG00000031980	Agt	8:125283272-125296445	Female_Placenta_Control	Male_Placenta_Control	OK	22.2581	52.9787	1.25108	1.84009	0.00025	0.0496432	yes	2.380195375
ENSMUSG00000032091	ENSMUSG00000032091	Tmprss4	9:45082857-45161318	Female_Placenta_Control	Male_Placenta_Control	OK	17.1696	1.13643	-3.91728	-3.98766	0.00005	0.0123211	yes	0.066188299
ENSMUSG00000032496	ENSMUSG00000032496	Ltf	9:110848338-110871835	Female_Placenta_Control	Male_Placenta_Control	OK	23.6753	6.82984	-1.79346	-1.38159	0.00015	0.0333473	yes	0.288479359
ENSMUSG00000033831	ENSMUSG00000033831	Fgb	3:82947447-82957170	Female_Placenta_Control	Male_Placenta_Control	OK	17.1089	43.9561	1.36132	2.02916	0.00005	0.0123211	yes	2.569201422
ENSMUSG00000037095	ENSMUSG00000037095	Lrg1	17:56426677-56429001	Female_Placenta_Control	Male_Placenta_Control	OK	26.1436	1.41776	-4.20477	-4.04344	0.00005	0.0123211	yes	0.054229813
ENSMUSG00000037362	ENSMUSG00000037362	Ccn3	15:54609097-54617435	Female_Placenta_Control	Male_Placenta_Control	OK	11.6909	4.66969	-1.32399	-1.89017	0.00005	0.0123211	yes	0.399428727
ENSMUSG00000037709	ENSMUSG00000037709	Fam13a	6:58909074-59001534	Female_Placenta_Control	Male_Placenta_Control	OK	9.2178	0.300066	-4.94107	-4.82582	0.00005	0.0123211	yes	0.032552903
ENSMUSG00000039239	ENSMUSG00000039239	Tgfb2	1:186244034-186439230	Female_Placenta_Control	Male_Placenta_Control	OK	67.9252	15.7552	-2.10811	-2.68093	0.00005	0.0123211	yes	0.231950683
ENSMUSG00000039672	ENSMUSG00000039672	Kcne2	16:92089276-92095017	Female_Placenta_Control	Male_Placenta_Control	OK	8.35604	0.349596	-4.57906	-3.60748	0.00005	0.0123211	yes	0.041837487
ENSMUSG00000039899	ENSMUSG00000039899	Fgl2	5:21383999-21629675	Female_Placenta_Control	Male_Placenta_Control	OK	15.2107	5.35699	-1.50559	-2.29056	0.00005	0.0123211	yes	0.35218613
ENSMUSG00000040405	ENSMUSG00000040405	Havcr1	11:46625906-46670405	Female_Placenta_Control	Male_Placenta_Control	OK	27.9408	2.15423	-3.69713	-3.92668	0.00005	0.0123211	yes	0.07709975
ENSMUSG00000040412	ENSMUSG00000040412	Elapor1	3:108363009-108452039	Female_Placenta_Control	Male_Placenta_Control	OK	7.41877	0.284152	-4.70644	-3.82985	0.00005	0.0123211	yes	0.038301906
ENSMUSG00000041293	ENSMUSG00000041293	Adgrf1	17:43581219-43635628	Female_Placenta_Control	Male_Placenta_Control	OK	0.643031	0.0506739	-3.66557	-2.74382	0.00005	0.0123211	yes	0.078804947
ENSMUSG00000041737	ENSMUSG00000041737	Tmem45b	9:31337491-31427105	Female_Placenta_Control	Male_Placenta_Control	OK	3.14487	0.858388	-1.8733	-1.91015	0.0001	0.023242	yes	0.272948373
ENSMUSG00000044162	ENSMUSG00000044162	Tnip3	6:65502296-65611024	Female_Placenta_Control	Male_Placenta_Control	OK	0.440154	0.0499355	-3.13987	-0.991308	0.00005	0.0123211	yes	0.113450117
ENSMUSG00000044217	ENSMUSG00000044217	Aqp5	15:99476174-99503358	Female_Placenta_Control	Male_Placenta_Control	OK	30.6036	0.581092	-5.71879	-4.47504	0.00005	0.0123211	yes	0.018987714
ENSMUSG00000044748	ENSMUSG00000044748	Defb1	8:22266614-22285201	Female_Placenta_Control	Male_Placenta_Control	OK	4.35902	0.507084	-3.10371	-2.63103	0.00005	0.0123211	yes	0.116329589
ENSMUSG00000047139	ENSMUSG00000047139	Cd24a	10:43454279-43460261	Female_Placenta_Control	Male_Placenta_Control	OK	76.8779	35.5599	-1.11232	-1.83778	0.00025	0.0496432	yes	0.462549606
ENSMUSG00000047180	ENSMUSG00000047180	Neurl3	1:36303677-36313760	Female_Placenta_Control	Male_Placenta_Control	OK	3.00636	0.808428	-1.89483	-1.89491	0.0001	0.023242	yes	0.268905282
ENSMUSG00000047990	ENSMUSG00000047990	C2cd4a	9:67737770-67739612	Female_Placenta_Control	Male_Placenta_Control	OK	4.55043	0.823647	-2.4659	-2.20789	0.00005	0.0123211	yes	0.181004817
ENSMUSG00000050097	ENSMUSG00000050097	Ces2b	8:105558203-105566725	Female_Placenta_Control	Male_Placenta_Control	OK	1.62433	0.236662	-2.77895	-2.35116	0.00015	0.0333473	yes	0.145697699
ENSMUSG00000050276	ENSMUSG00000050276	Mrgprg	7:143317446-143320730	Female_Placenta_Control	Male_Placenta_Control	OK	34.471	15.5261	-1.15069	-1.80974	0.0002	0.0417408	yes	0.450409762
ENSMUSG00000050635	ENSMUSG00000050635	Sprr2f	3:92272493-92273749	Female_Placenta_Control	Male_Placenta_Control	OK	37.7361	8.45655	-2.1578	-2.48474	0.00005	0.0123211	yes	0.224097739
ENSMUSG00000050931	ENSMUSG00000050931	Sgms2	3:131112633-131204214	Female_Placenta_Control	Male_Placenta_Control	OK	18.9524	7.4079	-1.35525	-1.22673	0.00005	0.0123211	yes	0.390867084
ENSMUSG00000052117	ENSMUSG00000052117	D630039A03Rik	4:57908482-57916297	Female_Placenta_Control	Male_Placenta_Control	OK	0.421287	0.0584982	-2.84834	-2.02439	0.00005	0.0123211	yes	0.138855863
ENSMUSG00000052131	ENSMUSG00000052131	Akr1b7	6:34389268-34422494	Female_Placenta_Control	Male_Placenta_Control	OK	15.6958	0.29253	-5.74565	-4.28235	0.00005	0.0123211	yes	0.018637472
ENSMUSG00000054885	ENSMUSG00000054885	4930578G10Rik	4:42656000-42878236	Female_Placenta_Control	Male_Placenta_Control	OK	0.256708	0.0712782	-1.84859	-0.284439	0.00005	0.0123211	yes	0.277663607
ENSMUSG00000055022	ENSMUSG00000055022	Cntn1	15:91949045-92239848	Female_Placenta_Control	Male_Placenta_Control	OK	0.196111	0.0263997	-2.89307	-1.89843	0.00005	0.0123211	yes	0.134616765
ENSMUSG00000055373	ENSMUSG00000055373	Fut9	4:25609331-25800244	Female_Placenta_Control	Male_Placenta_Control	OK	0.72271	0.0328632	-4.45887	-3.13024	0.00005	0.0123211	yes	0.045472244
ENSMUSG00000055978	ENSMUSG00000055978	Fut2	7:45298014-45315818	Female_Placenta_Control	Male_Placenta_Control	OK	2.51435	0.321519	-2.96721	-2.11309	0.00005	0.0123211	yes	0.127873569
ENSMUSG00000056673	ENSMUSG00000056673	Kdm5d	Y:897787-956786	Female_Placenta_Control	Male_Placenta_Control	OK	0	1.77434	inf		0.00005	0.0123211	yes	inf
ENSMUSG00000059632	ENSMUSG00000059632	Krtap8-1	16:89284266-89284840	Female_Placenta_Control	Male_Placenta_Control	OK	0	0.370436	inf		0.00005	0.0123211	yes	inf
ENSMUSG00000062257	ENSMUSG00000062257	Opcml	9:27696859-28865643	Female_Placenta_Control	Male_Placenta_Control	OK	0.29049	0.0174914	-4.05377	-0.61425	0.00005	0.0123211	yes	0.060213467
ENSMUSG00000063130	ENSMUSG00000063130	Calml3	13:3852895-3854316	Female_Placenta_Control	Male_Placenta_Control	OK	4.39106	0.614193	-2.83781	-2.519	0.00005	0.0123211	yes	0.139873057
ENSMUSG00000068457	ENSMUSG00000068457	Uty	Y:1096860-1245759	Female_Placenta_Control	Male_Placenta_Control	OK	0	1.93774	inf		0.00005	0.0123211	yes	inf
ENSMUSG00000069117	ENSMUSG00000069117	Rps18-ps6	13:97869991-97969795	Female_Placenta_Control	Male_Placenta_Control	OK	86.0423	8.11108	-3.40708	-2.80649	0.0001	0.023242	yes	0.094268527
ENSMUSG00000072769	ENSMUSG00000072769	Gm10419	5:108513938-108526833	Female_Placenta_Control	Male_Placenta_Control	OK	0.296723	0.0856902	-1.79192	-0.283587	0.00005	0.0123211	yes	0.288787459
ENSMUSG00000072849	ENSMUSG00000072849	Serpina1e	12:103913189-103925234	Female_Placenta_Control	Male_Placenta_Control	OK	16.0524	2.38599	-2.75013	-2.9705	0.00005	0.0123211	yes	0.148637495
ENSMUSG00000074715	ENSMUSG00000074715	Ccl28	13:120085354-120151784	Female_Placenta_Control	Male_Placenta_Control	OK	3.94069	0.278729	-3.82151	-3.22692	0.00005	0.0123211	yes	0.070731173
ENSMUSG00000076532	ENSMUSG00000076532	Igkv4-91	6:68745538-68746087	Female_Placenta_Control	Male_Placenta_Control	OK	0.32218	0	-inf		0.00005	0.0123211	yes	0
ENSMUSG00000085645	ENSMUSG00000085645	Hoxb5os	11:96162282-96206745	Female_Placenta_Control	Male_Placenta_Control	OK	0.481471	0.109773	-2.13292	-0.330464	0.00005	0.0123211	yes	0.227995934
ENSMUSG00000085790	ENSMUSG00000085790	Gm12729	4:105894358-106158817	Female_Placenta_Control	Male_Placenta_Control	OK	0.390112	0.135496	-1.52563	-0.388353	0.00005	0.0123211	yes	0.34732785
ENSMUSG00000086503	ENSMUSG00000086503	Xist	X:102458072-102667512	Female_Placenta_Control	Male_Placenta_Control	OK	46.9354	3.44716	-3.7672	-2.3918	0.00005	0.0123211	yes	0.073444588
ENSMUSG00000090104	ENSMUSG00000090104	Slmapos2	14:26033648-26121611	Female_Placenta_Control	Male_Placenta_Control	OK	0.154213	0.316034	1.03516	0.394678	0.00005	0.0123211	yes	2.049340913
ENSMUSG00000094504	ENSMUSG00000094504	Foxl3	5:138805834-138807374	Female_Placenta_Control	Male_Placenta_Control	OK	1.08287	0	-inf		0.00005	0.0123211	yes	0
ENSMUSG00000096768	ENSMUSG00000096768	Erdr1y	Y:90796006-90833677	Female_Placenta_Control	Male_Placenta_Control	OK	9.52071	33.7174	1.82435	2.07099	0.00025	0.0496432	yes	3.541474121
ENSMUSG00000097705	ENSMUSG00000097705	Gm26740	10:22034467-22250383	Female_Placenta_Control	Male_Placenta_Control	OK	0.240806	0.119865	-1.00646	-0.167123	0.00005	0.0123211	yes	0.49776614
ENSMUSG00000097709	ENSMUSG00000097709	2810429I04Rik	13:3499273-3576460	Female_Placenta_Control	Male_Placenta_Control	OK	0.231873	0.0968548	-1.25944	-0.323681	0.00015	0.0333473	yes	0.417706066
ENSMUSG00000099876	ENSMUSG00000099876	Gm29650	Y:1048392-1049134	Female_Placenta_Control	Male_Placenta_Control	OK	0	0.669025	inf		0.00005	0.0123211	yes	inf
ENSMUSG00000100690	ENSMUSG00000100690	Gm4322	1:150144676-150145012	Female_Placenta_Control	Male_Placenta_Control	OK	0	6.74289	inf		0.00005	0.0123211	yes	inf
ENSMUSG00000101036	ENSMUSG00000101036	Gm28588	Y:818648-847753	Female_Placenta_Control	Male_Placenta_Control	OK	0	0.517511	inf		0.00005	0.0123211	yes	inf
ENSMUSG00000106365	ENSMUSG00000106365	Gm43568	3:122413481-122429650	Female_Placenta_Control	Male_Placenta_Control	OK	0.252131	0.031114	-3.01854	-0.539132	0.00005	0.0123211	yes	0.123403909
ENSMUSG00000109841	ENSMUSG00000109841	E330011O21Rik	16:78047733-78174080	Female_Placenta_Control	Male_Placenta_Control	OK	0.235531	0.0754469	-1.64238	-0.14583	0.00005	0.0123211	yes	0.320327597
ENSMUSG00000114753	ENSMUSG00000114753	Gm34059	14:26033648-26121611	Female_Placenta_Control	Male_Placenta_Control	OK	0.886725	0.375786	-1.23858	-0.527306	0.00005	0.0123211	yes	0.423789574
ENSMUSG00000115324	ENSMUSG00000115324	4930527F14Rik	14:45767777-45895600	Female_Placenta_Control	Male_Placenta_Control	OK	23.669	0.435016	-5.76579	-1.57754	0.00005	0.0123211	yes	0.018379101
ENSMUSG00000125335	ENSMUSG00000125335	-	5:147492522-147493791	Female_Placenta_Control	Male_Placenta_Control	OK	6.45933	0.897516	-2.84738	-2.47332	0.00005	0.0123211	yes	0.138948291
ENSMUSG00000125815	ENSMUSG00000125815	-	5:129138981-129149113	Female_Placenta_Control	Male_Placenta_Control	OK	0.289107	0.0577047	-2.32484	-0.748617	0.00005	0.0123211	yes	0.199596731
