# Supplementary material for: Susceptibility of the Placenta and Fetal Brain to Maternal Probiotic Supplementation
Source: Microorganisms. 2026 May 22;14(6):1175. doi: 10.3390/microorganisms14061175 (PMC13303452; doi:10.3390/microorganisms14061175)
Supplement: Supplementary file 1 [file microorganisms-14-01175-s001.zip › Supplementary File S15_Probiotic Fetal Brain Sex Differences12_16_25.csv]

test_id	gene_id	gene	locus	sample_1	sample_2	status	value_1	value_2	log2(fold_change)	test_stat	p_value	q_value	significant	fold_change
ENSMUSG00000006546	ENSMUSG00000006546	Cryba2	1:74929092-74932302	Female_Brain_Probiotic	Male_Brain_Probiotic	OK	112.622	25.2574	-2.15671	-3.48164	0.00005	0.0190951	yes	0.224267116
ENSMUSG00000015579	ENSMUSG00000015579	Nkx2-5	17:27057637-27069220	Female_Brain_Probiotic	Male_Brain_Probiotic	OK	8.96573	2.75709	-1.70127	-2.54396	0.00005	0.0190951	yes	0.307515279
ENSMUSG00000017588	ENSMUSG00000017588	Krt27	11:99236390-99241930	Female_Brain_Probiotic	Male_Brain_Probiotic	OK	3.68468	0.828119	-2.15363	-2.74638	0.00005	0.0190951	yes	0.224746414
ENSMUSG00000020660	ENSMUSG00000020660	Pomc	12:4004950-4010642	Female_Brain_Probiotic	Male_Brain_Probiotic	OK	27.7884	10.4698	-1.40825	-2.32724	0.00005	0.0190951	yes	0.376768433
ENSMUSG00000020916	ENSMUSG00000020916	Krt36	11:99992832-99996452	Female_Brain_Probiotic	Male_Brain_Probiotic	OK	17.913	6.12896	-1.54729	-2.25452	0.0001	0.035297	yes	0.342152169
ENSMUSG00000020950	ENSMUSG00000020950	Foxg1	12:49410861-49523055	Female_Brain_Probiotic	Male_Brain_Probiotic	OK	39.375	85.6817	1.12171	2.45576	0.00005	0.0190951	yes	2.176047426
ENSMUSG00000022483	ENSMUSG00000022483	Col2a1	15:97873482-97902576	Female_Brain_Probiotic	Male_Brain_Probiotic	OK	31.5481	14.7146	-1.1003	-2.02557	0.00005	0.0190951	yes	0.466419496
ENSMUSG00000024041	ENSMUSG00000024041	Cryaa	17:31895762-31903348	Female_Brain_Probiotic	Male_Brain_Probiotic	OK	913.581	215.658	-2.08279	-3.80305	0.00005	0.0190951	yes	0.236057463
ENSMUSG00000026414	ENSMUSG00000026414	Tnnt2	1:135764091-135779998	Female_Brain_Probiotic	Male_Brain_Probiotic	OK	23.6964	10.8791	-1.12311	-1.92779	0.00005	0.0190951	yes	0.459103075
ENSMUSG00000027420	ENSMUSG00000027420	Bfsp1	2:143668447-143705093	Female_Brain_Probiotic	Male_Brain_Probiotic	OK	18.3707	6.17771	-1.57226	-2.65347	0.00005	0.0190951	yes	0.336281193
ENSMUSG00000029343	ENSMUSG00000029343	Crybb1	5:112403680-112417451	Female_Brain_Probiotic	Male_Brain_Probiotic	OK	245.047	55.5127	-2.14217	-3.81482	0.00005	0.0190951	yes	0.226538789
ENSMUSG00000029352	ENSMUSG00000029352	Crybb3	5:113223704-113229450	Female_Brain_Probiotic	Male_Brain_Probiotic	OK	303.067	75.1691	-2.01142	-3.36857	0.00005	0.0190951	yes	0.248028877
ENSMUSG00000032060	ENSMUSG00000032060	Cryab	9:50662377-50673520	Female_Brain_Probiotic	Male_Brain_Probiotic	OK	171.736	82.1096	-1.06457	-2.14507	0.00005	0.0190951	yes	0.478115141
ENSMUSG00000032446	ENSMUSG00000032446	Eomes	9:118286274-118318921	Female_Brain_Probiotic	Male_Brain_Probiotic	OK	6.65466	13.6879	1.04046	2.03222	0.0001	0.035297	yes	2.056883381
ENSMUSG00000033501	ENSMUSG00000033501	Crygs	16:22607869-22631587	Female_Brain_Probiotic	Male_Brain_Probiotic	OK	21.0738	3.33092	-2.66146	-3.32673	0.00005	0.0190951	yes	0.158059538
ENSMUSG00000035033	ENSMUSG00000035033	Tbr1	2:61633273-61644458	Female_Brain_Probiotic	Male_Brain_Probiotic	OK	13.5349	32.4731	1.26256	2.75833	0.00005	0.0190951	yes	2.39921093
ENSMUSG00000035592	ENSMUSG00000035592	Krt33a	11:99902020-99907038	Female_Brain_Probiotic	Male_Brain_Probiotic	OK	2.17557	0.425796	-2.35316	-2.67849	0.00005	0.0190951	yes	0.195716867
ENSMUSG00000035831	ENSMUSG00000035831	Krt25	11:99206341-99213777	Female_Brain_Probiotic	Male_Brain_Probiotic	OK	6.41083	1.08172	-2.56719	-3.80753	0.00005	0.0190951	yes	0.168732525
ENSMUSG00000037984	ENSMUSG00000037984	Neurod6	6:55654806-55671559	Female_Brain_Probiotic	Male_Brain_Probiotic	OK	43.9785	96.2194	1.12953	2.77829	0.00005	0.0190951	yes	2.187874522
ENSMUSG00000038331	ENSMUSG00000038331	Satb2	1:56833139-57089243	Female_Brain_Probiotic	Male_Brain_Probiotic	OK	9.34386	19.8308	1.08565	1.7277	0.00005	0.0190951	yes	2.122331475
ENSMUSG00000038791	ENSMUSG00000038791	Scgb3a2	18:43897353-43900464	Female_Brain_Probiotic	Male_Brain_Probiotic	OK	22.2595	80.1441	1.84817	3.06947	0.00005	0.0190951	yes	3.600431951
ENSMUSG00000040533	ENSMUSG00000040533	Matn1	4:130671695-130682786	Female_Brain_Probiotic	Male_Brain_Probiotic	OK	4.31564	1.36878	-1.65669	-2.37681	0.00005	0.0190951	yes	0.317165994
ENSMUSG00000043485	ENSMUSG00000043485	Krt34	11:99928172-99932380	Female_Brain_Probiotic	Male_Brain_Probiotic	OK	6.91974	1.35537	-2.35203	-3.07516	0.00005	0.0190951	yes	0.195870224
ENSMUSG00000047564	ENSMUSG00000047564	Krtap3-1	11:99456852-99457456	Female_Brain_Probiotic	Male_Brain_Probiotic	OK	35.3206	9.33662	-1.91954	-2.61569	0.00005	0.0190951	yes	0.264338781
ENSMUSG00000047641	ENSMUSG00000047641	Krt87	15:101328918-101336685	Female_Brain_Probiotic	Male_Brain_Probiotic	OK	2.90011	0.644529	-2.16979	-2.6749	0.00005	0.0190951	yes	0.222243018
ENSMUSG00000048013	ENSMUSG00000048013	Krt35	11:99983018-99987067	Female_Brain_Probiotic	Male_Brain_Probiotic	OK	3.55584	1.15229	-1.62568	-2.2636	0.00005	0.0190951	yes	0.324057112
ENSMUSG00000048087	ENSMUSG00000048087	Ahcyl	16:45969614-46023067	Female_Brain_Probiotic	Male_Brain_Probiotic	OK	0.105637	1.2166	3.52567	3.1627	0.00005	0.0190951	yes	11.51681591
ENSMUSG00000048981	ENSMUSG00000048981	Krt31	11:99937471-99941377	Female_Brain_Probiotic	Male_Brain_Probiotic	OK	2.91912	0.488205	-2.57998	-3.21769	0.00005	0.0190951	yes	0.167243263
ENSMUSG00000051879	ENSMUSG00000051879	Krt71	15:101642383-101651544	Female_Brain_Probiotic	Male_Brain_Probiotic	OK	7.74634	1.45744	-2.41008	-3.66092	0.00005	0.0190951	yes	0.18814541
ENSMUSG00000052187	ENSMUSG00000052187	Hbb-y	7:103500955-103502423	Female_Brain_Probiotic	Male_Brain_Probiotic	OK	77.535	17.6538	-2.13487	-2.82478	0.00005	0.0190951	yes	0.227687974
ENSMUSG00000055937	ENSMUSG00000055937	Krt28	11:99255697-99265729	Female_Brain_Probiotic	Male_Brain_Probiotic	OK	2.36263	0.895261	-1.40001	-2.00036	0.00015	0.0492169	yes	0.378926515
ENSMUSG00000056350	ENSMUSG00000056350	Krtap13-1	16:88525749-88526499	Female_Brain_Probiotic	Male_Brain_Probiotic	OK	12.6502	2.58003	-2.2937	-2.91536	0.00005	0.0190951	yes	0.20395178
ENSMUSG00000056673	ENSMUSG00000056673	Kdm5d	Y:897787-956786	Female_Brain_Probiotic	Male_Brain_Probiotic	OK	0	3.8566	inf		0.00005	0.0190951	yes	inf
ENSMUSG00000056706	ENSMUSG00000056706	Krtap7-1	16:89304590-89305211	Female_Brain_Probiotic	Male_Brain_Probiotic	OK	8.75914	1.59449	-2.4577	-2.82431	0.00005	0.0190951	yes	0.182036543
ENSMUSG00000057723	ENSMUSG00000057723	Krt33b	11:99914459-99920694	Female_Brain_Probiotic	Male_Brain_Probiotic	OK	2.68997	0.388152	-2.7929	-3.35734	0.00005	0.0190951	yes	0.144295679
ENSMUSG00000058624	ENSMUSG00000058624	Gda	19:21368670-21450809	Female_Brain_Probiotic	Male_Brain_Probiotic	OK	1.21499	2.65238	1.12634	2.01961	0.0001	0.035297	yes	2.183042171
ENSMUSG00000059077	ENSMUSG00000059077	Pth	7:112984786-112987777	Female_Brain_Probiotic	Male_Brain_Probiotic	OK	0.370542	13.0401	5.13718	5.46279	0.00005	0.0190951	yes	35.1921073
ENSMUSG00000059632	ENSMUSG00000059632	Krtap8-1	16:89284266-89284840	Female_Brain_Probiotic	Male_Brain_Probiotic	OK	10.8157	1.45653	-2.89253	-3.44734	0.00005	0.0190951	yes	0.134667162
ENSMUSG00000064057	ENSMUSG00000064057	Scgb3a1	11:49554436-49555945	Female_Brain_Probiotic	Male_Brain_Probiotic	OK	16.4257	57.6029	1.81019	2.64348	0.00005	0.0190951	yes	3.506884704
ENSMUSG00000066975	ENSMUSG00000066975	Cryba4	5:112394358-112400384	Female_Brain_Probiotic	Male_Brain_Probiotic	OK	139.032	35.4889	-1.96997	-3.26546	0.00005	0.0190951	yes	0.255258339
ENSMUSG00000067613	ENSMUSG00000067613	Krt83	15:101383010-101389393	Female_Brain_Probiotic	Male_Brain_Probiotic	OK	6.80036	1.04632	-2.70029	-2.51033	0.00005	0.0190951	yes	0.15386212
ENSMUSG00000067614	ENSMUSG00000067614	Krt86	15:101371358-101377867	Female_Brain_Probiotic	Male_Brain_Probiotic	OK	2.99659	0.332593	-3.17149	-3.24692	0.00005	0.0190951	yes	0.110990646
ENSMUSG00000067615	ENSMUSG00000067615	Krt81	15:101356941-101361632	Female_Brain_Probiotic	Male_Brain_Probiotic	OK	4.04402	0.585311	-2.78851	-2.85896	0.00005	0.0190951	yes	0.144735427
ENSMUSG00000068457	ENSMUSG00000068457	Uty	Y:1096860-1245759	Female_Brain_Probiotic	Male_Brain_Probiotic	OK	0	2.60802	inf		0.00005	0.0190951	yes	inf
ENSMUSG00000069049	ENSMUSG00000069049	Eif2s3y	Y:1010542-1028847	Female_Brain_Probiotic	Male_Brain_Probiotic	OK	0	12.9795	inf		0.00005	0.0190951	yes	inf
ENSMUSG00000069722	ENSMUSG00000069722	Krtap3-3	11:99440955-99441691	Female_Brain_Probiotic	Male_Brain_Probiotic	OK	17.6742	4.43387	-1.99501	-2.53613	0.00005	0.0190951	yes	0.250866198
ENSMUSG00000070870	ENSMUSG00000070870	Cryge	1:65087712-65090308	Female_Brain_Probiotic	Male_Brain_Probiotic	OK	485.336	129.179	-1.90961	-3.45638	0.00005	0.0190951	yes	0.266164487
ENSMUSG00000073658	ENSMUSG00000073658	Crygb	1:65119377-65121447	Female_Brain_Probiotic	Male_Brain_Probiotic	OK	261.386	71.4649	-1.87087	-3.51452	0.00005	0.0190951	yes	0.2734085
ENSMUSG00000075402	ENSMUSG00000075402	Krt76	15:101792785-101801355	Female_Brain_Probiotic	Male_Brain_Probiotic	OK	11.7643	2.37345	-2.30936	-3.22496	0.00005	0.0190951	yes	0.201749919
ENSMUSG00000084170	ENSMUSG00000084170	Gm11954	11:3952456-3952805	Female_Brain_Probiotic	Male_Brain_Probiotic	OK	0	0.224515	inf		0.00005	0.0190951	yes	inf
ENSMUSG00000085790	ENSMUSG00000085790	Gm12729	4:105894358-106158817	Female_Brain_Probiotic	Male_Brain_Probiotic	OK	0.358336	0.147715	-1.2785	-0.355813	0.00005	0.0190951	yes	0.412223884
ENSMUSG00000085860	ENSMUSG00000085860	2410003L11Rik	11:97475161-97517856	Female_Brain_Probiotic	Male_Brain_Probiotic	OK	0.0764493	0.305265	1.99749	0.48131	0.00005	0.0190951	yes	3.993046853
ENSMUSG00000086007	ENSMUSG00000086007	1700057H21Rik	2:51253036-51416699	Female_Brain_Probiotic	Male_Brain_Probiotic	OK	0.258524	0.108865	-1.24776	-0.318824	0.00005	0.0190951	yes	0.421101523
ENSMUSG00000086141	ENSMUSG00000086141	9030622O22Rik	2:147785943-147882569	Female_Brain_Probiotic	Male_Brain_Probiotic	OK	0.329931	0.134301	-1.29669	-0.324486	0.00005	0.0190951	yes	0.40705905
ENSMUSG00000095276	ENSMUSG00000095276	Gfy	7:44825772-44828993	Female_Brain_Probiotic	Male_Brain_Probiotic	OK	8.60759	3.53205	-1.2851	-2.16569	0.0001	0.035297	yes	0.410342361
ENSMUSG00000095597	ENSMUSG00000095597	Rps7-ps3	X:151691773-151693292	Female_Brain_Probiotic	Male_Brain_Probiotic	OK	65.9076	4.87696	-3.75639	-5.13452	0.00005	0.0190951	yes	0.07399697
ENSMUSG00000097910	ENSMUSG00000097910	Hdnr	8:57734151-57880696	Female_Brain_Probiotic	Male_Brain_Probiotic	OK	0.972369	0.431393	-1.1725	-0.371148	0.00005	0.0190951	yes	0.443651884
ENSMUSG00000099876	ENSMUSG00000099876	Gm29650	Y:1048392-1049134	Female_Brain_Probiotic	Male_Brain_Probiotic	OK	0	3.73624	inf		0.00005	0.0190951	yes	inf
ENSMUSG00000100120	ENSMUSG00000100120	Gm53065	1:52541988-52626565	Female_Brain_Probiotic	Male_Brain_Probiotic	OK	0.345731	0.137648	-1.32867	-0.290755	0.00005	0.0190951	yes	0.398135108
ENSMUSG00000107092	ENSMUSG00000107092	Gm7993	5:96122098-96123482	Female_Brain_Probiotic	Male_Brain_Probiotic	OK	1.14216	0.109218	-3.38648	-3.08694	0.0001	0.035297	yes	0.095624228
ENSMUSG00000114753	ENSMUSG00000114753	Gm34059	14:26033648-26121611	Female_Brain_Probiotic	Male_Brain_Probiotic	OK	0.279021	0.0920137	-1.60045	-0.305375	0.00005	0.0190951	yes	0.3297741
ENSMUSG00000116336	ENSMUSG00000116336	Krt85	15:101413800-101422054	Female_Brain_Probiotic	Male_Brain_Probiotic	OK	3.80799	1.03363	-1.88131	-2.50461	0.00005	0.0190951	yes	0.271437133
ENSMUSG00000120223	ENSMUSG00000120223	Gm32611	4:125031162-125195337	Female_Brain_Probiotic	Male_Brain_Probiotic	OK	0.126536	0.26492	1.06601	0.307054	0.00005	0.0190951	yes	2.093635076
ENSMUSG00000128589	ENSMUSG00000128589	-	16:90182006-90182899	Female_Brain_Probiotic	Male_Brain_Probiotic	OK	0.41398	4.30827	3.37948	3.46735	0.00005	0.0190951	yes	10.40698311
