# Supplementary material for: Susceptibility of the Placenta and Fetal Brain to Maternal Probiotic Supplementation
Source: Microorganisms. 2026 May 22;14(6):1175. doi: 10.3390/microorganisms14061175 (PMC13303452; doi:10.3390/microorganisms14061175)
Supplement: Supplementary file 1 [file microorganisms-14-01175-s001.zip › Supplementary File S16_Fetal Brain Control Sex Differences12_16_25.csv]

test_id	gene_id	gene	locus	sample_1	sample_2	status	value_1	value_2	log2(fold_change)	test_stat	p_value	q_value	significant	fold_change
ENSMUSG00000005547	ENSMUSG00000005547	Cyp2a5	7:26529556-26542973	Female_Brain_Control	Male_Brain_Control	OK	0.678435	5.05829	2.89837	1.93617	0.00005	0.0297037	yes	7.455835346
ENSMUSG00000005864	ENSMUSG00000005864	Cnga2	X:71035454-71053824	Female_Brain_Control	Male_Brain_Control	OK	0.140732	0.987024	2.81013	1.93394	0.0001	0.0497082	yes	7.01347772
ENSMUSG00000006546	ENSMUSG00000006546	Cryba2	1:74929092-74932302	Female_Brain_Control	Male_Brain_Control	OK	72.178	0.324501	-7.79719	-7.05417	0.00005	0.0297037	yes	0.004495851
ENSMUSG00000009047	ENSMUSG00000009047	Krtap13-23	16:88574783-88575616	Female_Brain_Control	Male_Brain_Control	OK	25.0325	3.76897	-2.73156	-2.4239	0.00005	0.0297037	yes	0.150563085
ENSMUSG00000020264	ENSMUSG00000020264	Slc36a2	11:55049295-55075903	Female_Brain_Control	Male_Brain_Control	OK	1.6163	10.2042	2.65839	2.33065	0.00005	0.0297037	yes	6.313281149
ENSMUSG00000022116	ENSMUSG00000022116	4930449E01Rik	14:105729707-105743079	Female_Brain_Control	Male_Brain_Control	OK	0.276145	0.05175	-2.41579	-0.303365	0.00005	0.0297037	yes	0.187402227
ENSMUSG00000023943	ENSMUSG00000023943	Sult1c1	17:54268642-54297702	Female_Brain_Control	Male_Brain_Control	OK	0.0836586	1.96859	4.5565	2.9853	0.00005	0.0297037	yes	23.53115124
ENSMUSG00000025389	ENSMUSG00000025389	Mip	10:128061706-128067681	Female_Brain_Control	Male_Brain_Control	OK	23.5787	0.436289	-5.75606	-5.87072	0.00005	0.0297037	yes	0.018503474
ENSMUSG00000025509	ENSMUSG00000025509	Pnpla2	7:141033749-141040656	Female_Brain_Control	Male_Brain_Control	OK	11.1749	60.936	2.44703	2.5997	0.00005	0.0297037	yes	5.452923818
ENSMUSG00000027420	ENSMUSG00000027420	Bfsp1	2:143668447-143705093	Female_Brain_Control	Male_Brain_Control	OK	14.4305	1.57502	-3.19569	-3.69837	0.00005	0.0297037	yes	0.109144399
ENSMUSG00000029272	ENSMUSG00000029272	Sult1e1	5:87723827-87739453	Female_Brain_Control	Male_Brain_Control	OK	0.173103	1.93299	3.48113	2.52696	0.00005	0.0297037	yes	11.16669229
ENSMUSG00000029343	ENSMUSG00000029343	Crybb1	5:112403680-112417451	Female_Brain_Control	Male_Brain_Control	OK	157.417	0.907236	-7.43889	-7.58139	0.00005	0.0297037	yes	0.005763297
ENSMUSG00000029352	ENSMUSG00000029352	Crybb3	5:113223704-113229450	Female_Brain_Control	Male_Brain_Control	OK	210.979	0.734799	-8.16553	-7.84977	0.00005	0.0297037	yes	0.003482816
ENSMUSG00000031710	ENSMUSG00000031710	Ucp1	8:84016980-84025081	Female_Brain_Control	Male_Brain_Control	OK	0.199034	26.9588	7.0816	5.46856	0.00005	0.0297037	yes	135.4484431
ENSMUSG00000032978	ENSMUSG00000032978	Guca2b	4:119513803-119520238	Female_Brain_Control	Male_Brain_Control	OK	0.42576	10.8324	4.66917	2.80072	0.0001	0.0497082	yes	25.44252587
ENSMUSG00000033383	ENSMUSG00000033383	Rtp1	16:23247882-23252710	Female_Brain_Control	Male_Brain_Control	OK	0.318904	2.53735	2.99213	2.2957	0.00005	0.0297037	yes	7.956478268
ENSMUSG00000035686	ENSMUSG00000035686	Thrsp	7:97062144-97066937	Female_Brain_Control	Male_Brain_Control	OK	4.60694	53.1207	3.52739	3.12442	0.00005	0.0297037	yes	11.53055459
ENSMUSG00000047026	ENSMUSG00000047026	Acsm4	7:119289248-119313788	Female_Brain_Control	Male_Brain_Control	OK	0.227595	2.34409	3.36448	2.63168	0.00005	0.0297037	yes	10.29934011
ENSMUSG00000049685	ENSMUSG00000049685	Cyp2g1	7:26508316-26520630	Female_Brain_Control	Male_Brain_Control	OK	0.461396	3.68519	2.99766	2.32551	0.00005	0.0297037	yes	7.987034802
ENSMUSG00000050224	ENSMUSG00000050224	Krtap13	16:88547631-88548523	Female_Brain_Control	Male_Brain_Control	OK	190.358	40.4467	-2.23462	-2.41068	0.0001	0.0497082	yes	0.212477208
ENSMUSG00000056673	ENSMUSG00000056673	Kdm5d	Y:897787-956786	Female_Brain_Control	Male_Brain_Control	OK	0	4.3575	inf		0.00005	0.0297037	yes	inf
ENSMUSG00000056973	ENSMUSG00000056973	Ces1d	8:93892695-93924466	Female_Brain_Control	Male_Brain_Control	OK	0.778202	5.76881	2.89006	2.01853	0.00005	0.0297037	yes	7.413012787
ENSMUSG00000059027	ENSMUSG00000059027	9630013D21Rik	4:109426373-109515088	Female_Brain_Control	Male_Brain_Control	OK	0.0985679	0.431844	2.13132	0.597098	0.00005	0.0297037	yes	4.381181553
ENSMUSG00000060131	ENSMUSG00000060131	Atp8b4	2:126162892-126342594	Female_Brain_Control	Male_Brain_Control	OK	0.159606	0.813889	2.35032	1.94652	0.00005	0.0297037	yes	5.099373461
ENSMUSG00000062515	ENSMUSG00000062515	Fabp4	3:10207265-10275091	Female_Brain_Control	Male_Brain_Control	OK	61.3216	336.468	2.456	2.48143	0.00005	0.0297037	yes	5.486933154
ENSMUSG00000066975	ENSMUSG00000066975	Cryba4	5:112394358-112400384	Female_Brain_Control	Male_Brain_Control	OK	99.6509	0.838635	-6.8927	-6.99268	0.00005	0.0297037	yes	0.008415706
ENSMUSG00000068457	ENSMUSG00000068457	Uty	Y:1096860-1245759	Female_Brain_Control	Male_Brain_Control	OK	0	3.28791	inf		0.00005	0.0297037	yes	inf
ENSMUSG00000069049	ENSMUSG00000069049	Eif2s3y	Y:1010542-1028847	Female_Brain_Control	Male_Brain_Control	OK	0	13.6125	inf		0.00005	0.0297037	yes	inf
ENSMUSG00000073568	ENSMUSG00000073568	Arl14epl	18:47054881-47067299	Female_Brain_Control	Male_Brain_Control	OK	0.218906	2.0075	3.19702	2.52022	0.0001	0.0497082	yes	9.170624617
ENSMUSG00000086503	ENSMUSG00000086503	Xist	X:102458072-102667512	Female_Brain_Control	Male_Brain_Control	OK	115.771	0.0645857	-10.8078	-1.28811	0.00005	0.0297037	yes	0.000557864
ENSMUSG00000091043	ENSMUSG00000091043	Glyatl3	17:41215508-41225241	Female_Brain_Control	Male_Brain_Control	OK	0.149229	1.43179	3.26221	2.33588	0.00005	0.0297037	yes	9.594515795
ENSMUSG00000095276	ENSMUSG00000095276	Gfy	7:44825772-44828993	Female_Brain_Control	Male_Brain_Control	OK	0.711651	7.09518	3.3176	2.79931	0.00005	0.0297037	yes	9.970044888
ENSMUSG00000095576	ENSMUSG00000095576	Fmo6	1:162744119-162765084	Female_Brain_Control	Male_Brain_Control	OK	0.105755	1.40525	3.73202	2.75679	0.00005	0.0297037	yes	13.28770459
ENSMUSG00000095597	ENSMUSG00000095597	Rps7-ps3	X:151691773-151693292	Female_Brain_Control	Male_Brain_Control	OK	4.23994	58.1759	3.7783	3.60517	0.00005	0.0297037	yes	13.72086946
ENSMUSG00000097639	ENSMUSG00000097639	Platr4	3:41308498-41490599	Female_Brain_Control	Male_Brain_Control	OK	0.0887424	0.216944	1.28963	0.232154	0.00005	0.0297037	yes	2.444653508
ENSMUSG00000099764	ENSMUSG00000099764	Rps10-ps2	16:20640894-20641390	Female_Brain_Control	Male_Brain_Control	OK	0.955924	5.28382	2.46661	1.84973	0.0001	0.0497082	yes	5.527434407
ENSMUSG00000099876	ENSMUSG00000099876	Gm29650	Y:1048392-1049134	Female_Brain_Control	Male_Brain_Control	OK	0	4.31919	inf		0.00005	0.0297037	yes	inf
ENSMUSG00000101634	ENSMUSG00000101634	1700066B17Rik	1:39870065-39932037	Female_Brain_Control	Male_Brain_Control	OK	0.242227	0.102721	-1.23762	-0.260504	0.00005	0.0297037	yes	0.424071666
ENSMUSG00000106677	ENSMUSG00000106677	Ugt2a1	5:87607348-87638730	Female_Brain_Control	Male_Brain_Control	OK	1.30418	11.7564	3.17223	2.63968	0.00005	0.0297037	yes	9.014390822
ENSMUSG00000109773	ENSMUSG00000109773	Gm34474	8:35661530-35712663	Female_Brain_Control	Male_Brain_Control	OK	0.015161	0.243692	4.00662	0.507018	0.00005	0.0297037	yes	16.07358685
ENSMUSG00000110902	ENSMUSG00000110902	Gm33104	10:19288960-19399255	Female_Brain_Control	Male_Brain_Control	OK	0.0801746	0.226773	1.50003	0.373728	0.00005	0.0297037	yes	2.828485941
ENSMUSG00000112569	ENSMUSG00000112569	Gm33111	12:32112719-32175043	Female_Brain_Control	Male_Brain_Control	OK	0.311267	0.122458	-1.34586	-0.378501	0.00005	0.0297037	yes	0.393419398
ENSMUSG00000114753	ENSMUSG00000114753	Gm34059	14:26033648-26121611	Female_Brain_Control	Male_Brain_Control	OK	0.078286	0.181204	1.21079	0.203912	0.00005	0.0297037	yes	2.314643488
ENSMUSG00000115773	ENSMUSG00000115773	Gm31458	15:28045828-28156206	Female_Brain_Control	Male_Brain_Control	OK	0.0902651	0.206944	1.197	0.304845	0.0001	0.0497082	yes	2.292624371
ENSMUSG00000120207	ENSMUSG00000120207	Gm34157	9:61221051-61277937	Female_Brain_Control	Male_Brain_Control	OK	0.0477437	0.421875	3.14343	0.824798	0.00005	0.0297037	yes	8.83622405
ENSMUSG00000128589	ENSMUSG00000128589	-	16:90182006-90182899	Female_Brain_Control	Male_Brain_Control	OK	8.32478	0.28089	-4.88933	-3.53291	0.00005	0.0297037	yes	0.033741549
ENSMUSG00000140314	ENSMUSG00000140314	-	2:179966925-180096667	Female_Brain_Control	Male_Brain_Control	OK	0.0902191	0.189908	1.0738	0.227927	0.00005	0.0297037	yes	2.104970478
