# Supplementary material for: Susceptibility of the Placenta and Fetal Brain to Maternal Probiotic Supplementation
Source: Microorganisms. 2026 May 22;14(6):1175. doi: 10.3390/microorganisms14061175 (PMC13303452; doi:10.3390/microorganisms14061175)
Supplement: Supplementary file 1 [file microorganisms-14-01175-s001.zip › Supplementary File S1_Venn intersections Placenta and Treatment.xlsx]

## Sheet: Intersections
Female Probiotic Placenta vs. Female Control Placenta	Female Probiotic Placenta vs. Female Control Placenta ∩ Male Probiotic Placenta vs. Male Control Placenta	Male Probiotic Placenta vs. Male Control Placenta
Pate12	Rps18-ps6	Col6a1
Ifi44l	Gm3375	Mcm5
Gbp2b	Hbb-y	Myh11
Ang4	Dio3	Col6a2
Igkv6-32	Hba-x	Atp2a3
Ighv1-80	Shisal1	Pimreg
Aqp5	Gzmb	Cdca7l
Guca2b	Prf1	Steap3
Akr1b7	Spp1	Nuf2
Pinlyp	Gzmg	Ipp
Napsa	Gzmf	Eln
Pck1	Fcrl6	Chrdl1
Pigr	Gzmc	Hsd11b2
Kcne2	Gzmd	Ccnb2
Prap1	Sh2d1b2	Prodh2
Akr1c18	Gzme	Dtl
Lrg1	Prl7a1	Dlgap5
Ccl28	Pbk	Aplnr
Fam13a	Slc38a8	Ankrd45
Cyp26a1	Ccnb1	Adra2c
Tmprss4	Prl6a1	Krtap13
Sult1d1	Cxcl14	Krtap7-1
Gm32461	Slc4a1	Ldoc1
Slc5a8	Wfdc2	Kcnh1
Slc46a2	Mki67	Actg2
Slc5a9	Prl4a1	Krtap8-1
Tmem229a	Loricrin	D430041D05Rik
Elapor1		Gm773
Fut9		Hspa1a
Padi4		Igkv5-43
4930527F14Rik		Rps7-ps3
Slc17a4		Gm38534
-		Gm2814
Krt6b		Gm34059
Sprr2d		Gm32006
Prr9
C3
Sprr2h
Sh2d1a
Ces2b
Ly6f
4932415M13Rik
Tmed6
Havcr1
Opcml
Gm33424
Lcn2
Adgrf1
Slc13a2
Fam3d
Serpina1e
Tshr
Calml3
Fut2
Kcnc2
Defb1
Cst7
Padi1
Tmprss11g
Bmp3
Tdrd9
Lce3f
Veph1
Sprr2f
C2cd4a
Utf1
Klrg1
Slc16a14
Cd69
Gm26685
Pglyrp1
Nptx1
Thy1
Cfh
5031425F14Rik
Ctsg
Cldn8
Dio3os
Gm8730
Mmp7
Rnf180
Dlx5
Cldn10
Ptpn5
Klrd1
E330011O21Rik
Ckmt1
Tmem171
Steap1
Scin
Vwa2
Neurl3
Plch1
Ttk
Eomes
Sema3c
Plekhb1
Alcam
Olfml2a
Olfm1
Mal2
Sftpd
Scgb1a1
Esco2
Oas2
Gm36723
Ltf
Mecom
1700048O20Rik
Serpina3g
Gm31522
Il1a
Runx3
Eif3j2
Gpr141
Hoxb3os
2810429I04Rik
Mapkapk3
Slc35g1
Hp
Ceacam9
Cdk1
Rab25
Tgfb2
Mid1ip1
Fyb2
Tmem273
Birc5
Tmem45b
Ighm
Aldh1a2
Pi15
Kif2c
Racgap1
Phlda2
Mndal
Rps18-ps5
Dio2
Otub2
Abcc4
Hoxb5os
Morrbid
Slco1b2
Fst
Ccn3
Cemip
Cd74
Nog
Grem2
Gm36161
Serpina3n
Slpi
Laptm5
Serping1
Hand2
A2m
Pvt1
Prxl2a
S100a8
Fgl2
Cd24a
Adamts9
F3
B3galnt1
Dgkk
Prl5a1
Wnt9b
Aoc1l2
Slc30a3
Slc6a4
Kcnk2
A630023P12Rik
Gm44561
Gm7993
Krt15
Psg20
Gm45104
Gm33626
Gm9519
