# Supplementary material for: Susceptibility of the Placenta and Fetal Brain to Maternal Probiotic Supplementation
Source: Microorganisms. 2026 May 22;14(6):1175. doi: 10.3390/microorganisms14061175 (PMC13303452; doi:10.3390/microorganisms14061175)
Supplement: Supplementary file 1 [file microorganisms-14-01175-s001.zip › Supplementary File S2_Female Probiotic Placenta vs. Control Female Placenta.csv]

test_id	gene_id	gene	locus	sample_1	sample_2	status	value_1	value_2	log2(fold_change)	test_stat	p_value	q_value	significant	fold_change
ENSMUSG00000000308	ENSMUSG00000000308	Ckmt1	2:121188194-121217649	Female_Placenta_Control	Female_Placenta_Probiotic	OK	4.52491	0.939586	-2.26779	1.82713	0.0001	0.0119787	yes	0.207647729
ENSMUSG00000001095	ENSMUSG00000001095	Slc13a2	11:78285310-78319102	Female_Placenta_Control	Female_Placenta_Probiotic	OK	0.859373	0.0838703	-3.35705	2.57424	0.0001	0.0119787	yes	0.097594929
ENSMUSG00000002204	ENSMUSG00000002204	Napsa	7:44221803-44240050	Female_Placenta_Control	Female_Placenta_Probiotic	OK	41.6877	0.741925	-5.81221	6.23166	0.00005	0.00653032	yes	0.01779715
ENSMUSG00000002565	ENSMUSG00000002565	Scin	12:40109767-40184227	Female_Placenta_Control	Female_Placenta_Probiotic	OK	1.4244	0.31428	-2.18023	2.33696	0.00005	0.00653032	yes	0.220640571
ENSMUSG00000005696	ENSMUSG00000005696	Sh2d1a	X:41591329-42518003	Female_Placenta_Control	Female_Placenta_Probiotic	OK	0.264918	0.0205785	-3.68633	0.669324	0.00035	0.0350762	yes	0.077679084
ENSMUSG00000005891	ENSMUSG00000005891	Prl4a1	13:28200194-28207542	Female_Placenta_Control	Female_Placenta_Probiotic	OK	46.1921	21.4182	-1.10881	1.93778	0.0001	0.0119787	yes	0.463676334
ENSMUSG00000006488	ENSMUSG00000006488	Prl7a1	13:27817348-27826476	Female_Placenta_Control	Female_Placenta_Probiotic	OK	481.621	114.291	-2.07518	3.75899	0.00005	0.00653032	yes	0.237305921
ENSMUSG00000006574	ENSMUSG00000006574	Slc4a1	11:102239649-102257029	Female_Placenta_Control	Female_Placenta_Probiotic	OK	6.38461	2.54342	-1.32783	2.2106	0.00005	0.00653032	yes	0.398366987
ENSMUSG00000007209	ENSMUSG00000007209	Ceacam9	7:16455853-16460057	Female_Placenta_Control	Female_Placenta_Probiotic	OK	12.3428	3.73782	-1.7234	1.97503	0.00005	0.00653032	yes	0.30283419
ENSMUSG00000007682	ENSMUSG00000007682	Dio2	12:90691325-90938301	Female_Placenta_Control	Female_Placenta_Probiotic	OK	2.80569	1.05038	-1.41745	2.22381	0.00005	0.00653032	yes	0.374373442
ENSMUSG00000008035	ENSMUSG00000008035	Mid1ip1	X:10540415-10585929	Female_Placenta_Control	Female_Placenta_Probiotic	OK	16.9391	5.28893	-1.67931	2.48248	0.00005	0.00653032	yes	0.312231933
ENSMUSG00000008601	ENSMUSG00000008601	Rab25	3:88449335-88455607	Female_Placenta_Control	Female_Placenta_Probiotic	OK	3.43945	1.06178	-1.6957	1.68219	0.00045	0.0431744	yes	0.308704838
ENSMUSG00000010760	ENSMUSG00000010760	Phlda2	7:143055281-143056887	Female_Placenta_Control	Female_Placenta_Probiotic	OK	32.7344	11.3516	-1.5279	2.23112	0.00005	0.00653032	yes	0.346781779
ENSMUSG00000011632	ENSMUSG00000011632	Pinlyp	7:24241082-24245543	Female_Placenta_Control	Female_Placenta_Probiotic	OK	10.4476	0.121189	-6.42976	5.07996	0.00005	0.00653032	yes	0.01159977
ENSMUSG00000013584	ENSMUSG00000013584	Aldh1a2	9:71017940-71203525	Female_Placenta_Control	Female_Placenta_Probiotic	OK	7.16546	2.34157	-1.61358	2.19424	0.00005	0.00653032	yes	0.326786434
ENSMUSG00000015437	ENSMUSG00000015437	Gzmb	14:56496294-56499717	Female_Placenta_Control	Female_Placenta_Probiotic	OK	11.4706	1.77981	-2.68815	3.28311	0.00005	0.00653032	yes	0.155162303
ENSMUSG00000015441	ENSMUSG00000015441	Gzmf	14:56403253-56448874	Female_Placenta_Control	Female_Placenta_Probiotic	OK	362.644	59.3133	-2.61213	4.45095	0.00005	0.00653032	yes	0.16355752
ENSMUSG00000015652	ENSMUSG00000015652	Steap1	5:5786316-5799326	Female_Placenta_Control	Female_Placenta_Probiotic	OK	2.0148	0.430116	-2.22784	1.98982	0.0001	0.0119787	yes	0.213478103
ENSMUSG00000017002	ENSMUSG00000017002	Slpi	2:164195989-164231015	Female_Placenta_Control	Female_Placenta_Probiotic	OK	49.4101	20.7467	-1.25193	2.12127	0.00005	0.00653032	yes	0.419886119
ENSMUSG00000017064	ENSMUSG00000017064	Prl5a1	13:28326466-28335594	Female_Placenta_Control	Female_Placenta_Probiotic	OK	42.9615	99.5407	1.21224	-2.07195	0.00005	0.00653032	yes	2.316971021
ENSMUSG00000017716	ENSMUSG00000017716	Birc5	11:117740076-117746569	Female_Placenta_Control	Female_Placenta_Probiotic	OK	6.46875	2.02946	-1.67239	1.84282	0.0003	0.0317969	yes	0.313733176
ENSMUSG00000017723	ENSMUSG00000017723	Wfdc2	2:164404332-164410430	Female_Placenta_Control	Female_Placenta_Probiotic	OK	44.7509	18.0407	-1.31066	1.85075	0.0005	0.0460091	yes	0.403136412
ENSMUSG00000018486	ENSMUSG00000018486	Wnt9b	11:103618189-103640647	Female_Placenta_Control	Female_Placenta_Probiotic	OK	0.640312	1.58435	1.30704	-1.71771	0.00055	0.0492664	yes	2.47433356
ENSMUSG00000018623	ENSMUSG00000018623	Mmp7	9:7628231-7699587	Female_Placenta_Control	Female_Placenta_Probiotic	OK	5.80906	1.13484	-2.35582	2.72856	0.00005	0.00653032	yes	0.195356342
ENSMUSG00000019942	ENSMUSG00000019942	Cdk1	10:69170975-69188768	Female_Placenta_Control	Female_Placenta_Probiotic	OK	9.65619	2.96185	-1.70495	1.91678	0.00025	0.0269202	yes	0.306731875
ENSMUSG00000020062	ENSMUSG00000020062	Slc5a8	10:88721853-88766764	Female_Placenta_Control	Female_Placenta_Probiotic	OK	1.02447	0.0426336	-4.58674	4.09821	0.00005	0.00653032	yes	0.041615362
ENSMUSG00000020838	ENSMUSG00000020838	Slc6a4	11:76889428-76923166	Female_Placenta_Control	Female_Placenta_Probiotic	OK	1.77326	4.96411	1.48513	-2.08928	0.00005	0.00653032	yes	2.799423973
ENSMUSG00000020963	ENSMUSG00000020963	Tshr	12:91351336-91516582	Female_Placenta_Control	Female_Placenta_Probiotic	OK	1.60902	0.171634	-3.22877	2.09197	0.00005	0.00653032	yes	0.106670267
ENSMUSG00000021091	ENSMUSG00000021091	Serpina3n	12:104372987-104380588	Female_Placenta_Control	Female_Placenta_Probiotic	OK	5.72138	2.39112	-1.25868	1.78707	0.00035	0.0350762	yes	0.417926168
ENSMUSG00000021203	ENSMUSG00000021203	Otub2	12:103354940-103372609	Female_Placenta_Control	Female_Placenta_Probiotic	OK	4.02265	1.52466	-1.39966	1.82221	0.00015	0.0169642	yes	0.379018454
ENSMUSG00000021214	ENSMUSG00000021214	Akr1c18	13:4182613-4200653	Female_Placenta_Control	Female_Placenta_Probiotic	OK	29.7482	0.886552	-5.06846	5.841	0.00005	0.00653032	yes	0.029801732
ENSMUSG00000021336	ENSMUSG00000021336	Slc17a4	13:24079872-24098992	Female_Placenta_Control	Female_Placenta_Probiotic	OK	1.22179	0.0756703	-4.01313	2.20388	0.00005	0.00653032	yes	0.061933767
ENSMUSG00000021508	ENSMUSG00000021508	Cxcl14	13:56436455-56444364	Female_Placenta_Control	Female_Placenta_Probiotic	OK	86.3303	32.7274	-1.39937	2.79332	0.00005	0.00653032	yes	0.37909465
ENSMUSG00000021720	ENSMUSG00000021720	Rnf180	13:105266508-105431323	Female_Placenta_Control	Female_Placenta_Probiotic	OK	1.86546	0.370109	-2.33351	2.41211	0.00005	0.00653032	yes	0.198400835
ENSMUSG00000021749	ENSMUSG00000021749	Fam3d	14:14091018-14128222	Female_Placenta_Control	Female_Placenta_Probiotic	OK	1.44215	0.148246	-3.28215	2.435	0.00015	0.0169642	yes	0.10279557
ENSMUSG00000021765	ENSMUSG00000021765	Fst	13:114588825-114610470	Female_Placenta_Control	Female_Placenta_Probiotic	OK	31.1922	12.2118	-1.3529	2.20869	0.00005	0.00653032	yes	0.391504284
ENSMUSG00000021792	ENSMUSG00000021792	Prxl2a	14:40715696-40735745	Female_Placenta_Control	Female_Placenta_Probiotic	OK	40.6976	19.0269	-1.0969	2.01367	0.0001	0.0119787	yes	0.467520004
ENSMUSG00000021795	ENSMUSG00000021795	Sftpd	14:40894170-40907106	Female_Placenta_Control	Female_Placenta_Probiotic	OK	9.35699	2.49211	-1.90868	2.49958	0.00005	0.00653032	yes	0.26633612
ENSMUSG00000022033	ENSMUSG00000022033	Pbk	14:66043285-66055271	Female_Placenta_Control	Female_Placenta_Probiotic	OK	1.37215	0.340174	-2.01209	1.59641	0.00025	0.0269202	yes	0.247913717
ENSMUSG00000022034	ENSMUSG00000022034	Esco2	14:66056486-66071443	Female_Placenta_Control	Female_Placenta_Probiotic	OK	0.530053	0.142542	-1.89475	1.39289	0.00045	0.0431744	yes	0.268920194
ENSMUSG00000022132	ENSMUSG00000022132	Cldn10	14:119025319-119112901	Female_Placenta_Control	Female_Placenta_Probiotic	OK	5.58824	1.12518	-2.31223	2.53532	0.00005	0.00653032	yes	0.20134897
ENSMUSG00000022156	ENSMUSG00000022156	Gzme	14:56355082-56358082	Female_Placenta_Control	Female_Placenta_Probiotic	OK	103.608	19.4577	-2.41273	4.11851	0.00005	0.00653032	yes	0.187800134
ENSMUSG00000022583	ENSMUSG00000022583	Ly6f	15:75140269-75144084	Female_Placenta_Control	Female_Placenta_Probiotic	OK	5.65301	0.464485	-3.60532	3.02757	0.00005	0.00653032	yes	0.082165696
ENSMUSG00000022636	ENSMUSG00000022636	Alcam	16:52069358-52274437	Female_Placenta_Control	Female_Placenta_Probiotic	OK	2.99613	0.762252	-1.97476	1.90559	0.00005	0.00653032	yes	0.254412242
ENSMUSG00000023015	ENSMUSG00000023015	Racgap1	15:99518376-99549537	Female_Placenta_Control	Female_Placenta_Probiotic	OK	1.92261	0.661555	-1.53913	1.54193	0.00005	0.00653032	yes	0.344092893
ENSMUSG00000023041	ENSMUSG00000023041	Krt6b	15:101584457-101588722	Female_Placenta_Control	Female_Placenta_Probiotic	OK	0.93035	0.0612592	-3.92478	2.70439	0.00005	0.00653032	yes	0.065845105
ENSMUSG00000023093	ENSMUSG00000023093	Pate12	9:36343179-36346234	Female_Placenta_Control	Female_Placenta_Probiotic	OK	0.344352	0	-inf		0.00005	0.00653032	yes	0
ENSMUSG00000023224	ENSMUSG00000023224	Serping1	2:84595730-84605788	Female_Placenta_Control	Female_Placenta_Probiotic	OK	121.338	55.6156	-1.12547	2.24003	0.00005	0.00653032	yes	0.458352676
ENSMUSG00000024164	ENSMUSG00000024164	C3	17:57496491-57535136	Female_Placenta_Control	Female_Placenta_Probiotic	OK	62.8279	4.65491	-3.75458	3.83466	0.00005	0.00653032	yes	0.074089864
ENSMUSG00000024479	ENSMUSG00000024479	Mal2	15:54434587-54479121	Female_Placenta_Control	Female_Placenta_Probiotic	OK	3.84429	1.01905	-1.91549	2.43849	0.00005	0.00653032	yes	0.265081887
ENSMUSG00000024610	ENSMUSG00000024610	Cd74	18:60936919-60945724	Female_Placenta_Control	Female_Placenta_Probiotic	OK	15.02	6.16473	-1.28478	2.07595	0.0001	0.0119787	yes	0.410433388
ENSMUSG00000024653	ENSMUSG00000024653	Scgb1a1	19:9060999-9065322	Female_Placenta_Control	Female_Placenta_Probiotic	OK	79.1102	21.0753	-1.90831	2.95166	0.00005	0.00653032	yes	0.266404434
ENSMUSG00000024987	ENSMUSG00000024987	Cyp26a1	19:37686245-37689984	Female_Placenta_Control	Female_Placenta_Probiotic	OK	3.20429	0.109846	-4.86645	3.72098	0.00005	0.00653032	yes	0.034280929
ENSMUSG00000025082	ENSMUSG00000025082	Vwa2	19:56862680-56900510	Female_Placenta_Control	Female_Placenta_Probiotic	OK	0.872633	0.200816	-2.1195	2.05542	0.00015	0.0169642	yes	0.230126655
ENSMUSG00000025329	ENSMUSG00000025329	Padi1	4:140538303-140573089	Female_Placenta_Control	Female_Placenta_Probiotic	OK	7.42994	1.02488	-2.8579	3.83763	0.00005	0.00653032	yes	0.137938778
ENSMUSG00000025330	ENSMUSG00000025330	Padi4	4:140473175-140501547	Female_Placenta_Control	Female_Placenta_Probiotic	OK	2.75999	0.164944	-4.06461	3.2168	0.00005	0.00653032	yes	0.059762736
ENSMUSG00000025467	ENSMUSG00000025467	Prap1	7:139673307-139682354	Female_Placenta_Control	Female_Placenta_Probiotic	OK	1184.14	30.5571	-5.27619	6.08879	0.00005	0.00653032	yes	0.025805278
ENSMUSG00000025582	ENSMUSG00000025582	Nptx1	11:119429544-119438579	Female_Placenta_Control	Female_Placenta_Probiotic	OK	3.37146	0.580828	-2.53719	3.10578	0.00005	0.00653032	yes	0.172277954
ENSMUSG00000026220	ENSMUSG00000026220	Slc16a14	1:84883618-84913738	Female_Placenta_Control	Female_Placenta_Probiotic	OK	0.408379	0.0674766	-2.59745	1.49134	0.0004	0.0389308	yes	0.16523028
ENSMUSG00000026365	ENSMUSG00000026365	Cfh	1:140012445-140111502	Female_Placenta_Control	Female_Placenta_Probiotic	OK	4.13075	0.745619	-2.46989	3.15905	0.00005	0.00653032	yes	0.180504912
ENSMUSG00000026417	ENSMUSG00000026417	Pigr	1:130728638-130779986	Female_Placenta_Control	Female_Placenta_Probiotic	OK	10.2001	0.235707	-5.43545	4.94716	0.00005	0.00653032	yes	0.023108221
ENSMUSG00000026822	ENSMUSG00000026822	Lcn2	2:32274644-32278264	Female_Placenta_Control	Female_Placenta_Probiotic	OK	115.709	11.1235	-3.37882	4.94362	0.00005	0.00653032	yes	0.096133295
ENSMUSG00000026833	ENSMUSG00000026833	Olfm1	2:27981430-28120748	Female_Placenta_Control	Female_Placenta_Probiotic	OK	6.75038	1.77091	-1.93047	2.31297	0.00005	0.00653032	yes	0.262343691
ENSMUSG00000027399	ENSMUSG00000027399	Il1a	2:129139284-129218083	Female_Placenta_Control	Female_Placenta_Probiotic	OK	8.69853	2.46052	-1.82181	2.34314	0.00005	0.00653032	yes	0.282865866
ENSMUSG00000027513	ENSMUSG00000027513	Pck1	2:172994840-173001066	Female_Placenta_Control	Female_Placenta_Probiotic	OK	4.64375	0.106801	-5.44229	4.74082	0.00005	0.00653032	yes	0.022998921
ENSMUSG00000027684	ENSMUSG00000027684	Mecom	3:30005444-30646265	Female_Placenta_Control	Female_Placenta_Probiotic	OK	1.16081	0.318716	-1.86478	0.903827	0.00035	0.0350762	yes	0.274565069
ENSMUSG00000027831	ENSMUSG00000027831	Veph1	3:65960978-66207247	Female_Placenta_Control	Female_Placenta_Probiotic	OK	0.257407	0.0403341	-2.67398	1.89091	0.00005	0.00653032	yes	0.1566938
ENSMUSG00000028128	ENSMUSG00000028128	F3	3:121510081-121552295	Female_Placenta_Control	Female_Placenta_Probiotic	OK	93.1495	44.911	-1.05248	1.99409	0.00005	0.00653032	yes	0.482138653
ENSMUSG00000028386	ENSMUSG00000028386	Slc46a2	4:59905125-59915056	Female_Placenta_Control	Female_Placenta_Probiotic	OK	0.95619	0.0400448	-4.57761	3.53904	0.00005	0.00653032	yes	0.041879557
ENSMUSG00000028544	ENSMUSG00000028544	Slc5a9	4:111732571-111760115	Female_Placenta_Control	Female_Placenta_Probiotic	OK	0.804386	0.0402595	-4.32049	1.45286	0.00005	0.00653032	yes	0.050049865
ENSMUSG00000028581	ENSMUSG00000028581	Laptm5	4:130633996-130663452	Female_Placenta_Control	Female_Placenta_Probiotic	OK	8.99403	3.86775	-1.21747	1.88673	0.00005	0.00653032	yes	0.430036196
ENSMUSG00000028678	ENSMUSG00000028678	Kif2c	4:117016835-117039836	Female_Placenta_Control	Female_Placenta_Probiotic	OK	0.973611	0.33256	-1.54973	1.44682	0.00035	0.0350762	yes	0.341573984
ENSMUSG00000028780	ENSMUSG00000028780	Sema3c	5:17779278-17935266	Female_Placenta_Control	Female_Placenta_Probiotic	OK	3.90303	0.976987	-1.99818	2.42028	0.00005	0.00653032	yes	0.250315581
ENSMUSG00000029151	ENSMUSG00000029151	Slc30a3	5:31243449-31269870	Female_Placenta_Control	Female_Placenta_Probiotic	OK	3.74811	10.0491	1.42283	-1.83938	0.00015	0.0169642	yes	2.681109236
ENSMUSG00000029273	ENSMUSG00000029273	Sult1d1	5:87702503-87716886	Female_Placenta_Control	Female_Placenta_Probiotic	OK	5.36351	0.204953	-4.70981	4.48528	0.00005	0.00653032	yes	0.038212541
ENSMUSG00000029304	ENSMUSG00000029304	Spp1	5:104582983-104588916	Female_Placenta_Control	Female_Placenta_Probiotic	OK	333.667	53.8541	-2.63128	3.90619	0.00005	0.00653032	yes	0.161400841
ENSMUSG00000029335	ENSMUSG00000029335	Bmp3	5:98981526-99039362	Female_Placenta_Control	Female_Placenta_Probiotic	OK	0.351307	0.0488206	-2.84717	1.66541	0.0004	0.0389308	yes	0.138968518
ENSMUSG00000029755	ENSMUSG00000029755	Dlx5	6:6877804-6882085	Female_Placenta_Control	Female_Placenta_Probiotic	OK	1.2874	0.258894	-2.31403	2.0179	0.00005	0.00653032	yes	0.201097911
ENSMUSG00000029813	ENSMUSG00000029813	Aoc1l2	6:48906828-48910621	Female_Placenta_Control	Female_Placenta_Probiotic	OK	44.0947	116.283	1.39896	-2.2645	0.00005	0.00653032	yes	2.637114112
ENSMUSG00000030022	ENSMUSG00000030022	Adamts9	6:92749679-93291737	Female_Placenta_Control	Female_Placenta_Probiotic	OK	15.0858	7.12518	-1.0822	1.93247	0.00005	0.00653032	yes	0.47230804
ENSMUSG00000030111	ENSMUSG00000030111	A2m	6:121612334-121656186	Female_Placenta_Control	Female_Placenta_Probiotic	OK	65.5859	30.138	-1.1218	2.26529	0.00005	0.00653032	yes	0.45952014
ENSMUSG00000030114	ENSMUSG00000030114	Klrg1	6:122247554-122259841	Female_Placenta_Control	Female_Placenta_Probiotic	OK	2.87782	0.473816	-2.60258	2.4814	0.00005	0.00653032	yes	0.16464379
ENSMUSG00000030156	ENSMUSG00000030156	Cd69	6:129244287-129252399	Female_Placenta_Control	Female_Placenta_Probiotic	OK	0.599191	0.0999036	-2.58441	1.61803	0.00035	0.0350762	yes	0.166730506
ENSMUSG00000030165	ENSMUSG00000030165	Klrd1	6:129568744-129575738	Female_Placenta_Control	Female_Placenta_Probiotic	OK	1.64261	0.337558	-2.28278	1.70722	0.0003	0.0317969	yes	0.205501382
ENSMUSG00000030236	ENSMUSG00000030236	Slco1b2	6:141560835-141632372	Female_Placenta_Control	Female_Placenta_Probiotic	OK	2.09242	0.81645	-1.35773	1.56053	0.0004	0.0389308	yes	0.390195758
ENSMUSG00000030413	ENSMUSG00000030413	Pglyrp1	7:18605255-18624384	Female_Placenta_Control	Female_Placenta_Probiotic	OK	14.9566	2.55155	-2.55134	2.97153	0.00005	0.00653032	yes	0.170596506
ENSMUSG00000030701	ENSMUSG00000030701	Plekhb1	7:100292098-100311621	Female_Placenta_Control	Female_Placenta_Probiotic	OK	0.386361	0.0979572	-1.97973	1.05304	0.00015	0.0169642	yes	0.253537315
ENSMUSG00000030854	ENSMUSG00000030854	Ptpn5	7:46707100-46783432	Female_Placenta_Control	Female_Placenta_Probiotic	OK	0.461512	0.0942222	-2.29223	1.08879	0.00005	0.00653032	yes	0.204159697
ENSMUSG00000031004	ENSMUSG00000031004	Mki67	7:135291512-135318090	Female_Placenta_Control	Female_Placenta_Probiotic	OK	1.28758	0.581757	-1.14618	1.67802	0.00045	0.0431744	yes	0.451819988
ENSMUSG00000031722	ENSMUSG00000031722	Hp	8:110301759-110305804	Female_Placenta_Control	Female_Placenta_Probiotic	OK	3.59433	1.08836	-1.72357	1.92581	0.00005	0.00653032	yes	0.302798508
ENSMUSG00000031919	ENSMUSG00000031919	Tmed6	8:107788107-107792276	Female_Placenta_Control	Female_Placenta_Probiotic	OK	3.63279	0.316206	-3.52214	2.85065	0.00005	0.00653032	yes	0.08704227
ENSMUSG00000032011	ENSMUSG00000032011	Thy1	9:43954680-43959876	Female_Placenta_Control	Female_Placenta_Probiotic	OK	8.82141	1.53431	-2.52342	2.35409	0.00005	0.00653032	yes	0.173930157
ENSMUSG00000032091	ENSMUSG00000032091	Tmprss4	9:45082857-45161318	Female_Placenta_Control	Female_Placenta_Probiotic	OK	16.852	0.640004	-4.71869	5.21585	0.00005	0.00653032	yes	0.037978059
ENSMUSG00000032446	ENSMUSG00000032446	Eomes	9:118286274-118318921	Female_Placenta_Control	Female_Placenta_Probiotic	OK	1.04497	0.257723	-2.01957	2.05762	0.00015	0.0169642	yes	0.246631675
ENSMUSG00000032496	ENSMUSG00000032496	Ltf	9:110848338-110871835	Female_Placenta_Control	Female_Placenta_Probiotic	OK	23.2972	6.36151	-1.87272	1.53572	0.00005	0.00653032	yes	0.273058127
ENSMUSG00000032577	ENSMUSG00000032577	Mapkapk3	9:107132125-107167076	Female_Placenta_Control	Female_Placenta_Probiotic	OK	1.88389	0.563935	-1.74011	1.73574	0.00005	0.00653032	yes	0.299346851
ENSMUSG00000032690	ENSMUSG00000032690	Oas2	5:120868397-120887918	Female_Placenta_Control	Female_Placenta_Probiotic	OK	1.52849	0.411483	-1.89321	1.97648	0.0001	0.0119787	yes	0.269207405
ENSMUSG00000032849	ENSMUSG00000032849	Abcc4	14:118720103-118943631	Female_Placenta_Control	Female_Placenta_Probiotic	OK	3.14699	1.19691	-1.39465	1.6004	0.00005	0.00653032	yes	0.380336947
ENSMUSG00000032978	ENSMUSG00000032978	Guca2b	4:119513803-119520238	Female_Placenta_Control	Female_Placenta_Probiotic	OK	390.394	2.37214	-7.36259	6.14283	0.00005	0.00653032	yes	0.006076305
ENSMUSG00000034224	ENSMUSG00000034224	Slc38a8	8:120206340-120228437	Female_Placenta_Control	Female_Placenta_Probiotic	OK	0.670808	0.177068	-1.9216	1.51483	0.00005	0.00653032	yes	0.263961605
ENSMUSG00000035681	ENSMUSG00000035681	Kcnc2	10:112106407-112302929	Female_Placenta_Control	Female_Placenta_Probiotic	OK	0.205132	0.0255708	-3.00398	1.15237	0.00035	0.0350762	yes	0.124655635
ENSMUSG00000036834	ENSMUSG00000036834	Plch1	3:63603654-63806893	Female_Placenta_Control	Female_Placenta_Probiotic	OK	0.226643	0.0537447	-2.07622	1.30423	0.00055	0.0492664	yes	0.237134915
ENSMUSG00000037095	ENSMUSG00000037095	Lrg1	17:56426677-56429001	Female_Placenta_Control	Female_Placenta_Probiotic	OK	25.6654	0.798141	-5.00704	5.20396	0.00005	0.00653032	yes	0.031097879
ENSMUSG00000037202	ENSMUSG00000037202	Prf1	10:61133611-61140459	Female_Placenta_Control	Female_Placenta_Probiotic	OK	21.6451	3.41394	-2.66453	3.9417	0.00005	0.00653032	yes	0.157723551
ENSMUSG00000037362	ENSMUSG00000037362	Ccn3	15:54609097-54617435	Female_Placenta_Control	Female_Placenta_Probiotic	OK	11.5077	4.61402	-1.3185	2.20737	0.00005	0.00653032	yes	0.4009516
ENSMUSG00000037624	ENSMUSG00000037624	Kcnk2	1:188940126-189134470	Female_Placenta_Control	Female_Placenta_Probiotic	OK	1.00403	2.94988	1.55485	-1.81079	0.0001	0.0119787	yes	2.938031777
ENSMUSG00000037709	ENSMUSG00000037709	Fam13a	6:58909074-59001534	Female_Placenta_Control	Female_Placenta_Probiotic	OK	9.04622	0.294064	-4.94311	5.30284	0.00005	0.00653032	yes	0.032506905
ENSMUSG00000038193	ENSMUSG00000038193	Hand2	8:57734151-57880696	Female_Placenta_Control	Female_Placenta_Probiotic	OK	30.2764	13.8972	-1.1234	1.77758	0.00035	0.0350762	yes	0.459010799
ENSMUSG00000038379	ENSMUSG00000038379	Ttk	9:83716741-83754442	Female_Placenta_Control	Female_Placenta_Probiotic	OK	0.34865	0.0831876	-2.06734	1.44389	0.00005	0.00653032	yes	0.238599016
ENSMUSG00000039146	ENSMUSG00000039146	Ifi44l	3:151464373-151468529	Female_Placenta_Control	Female_Placenta_Probiotic	OK	0.808867	0	-inf		0.00005	0.00653032	yes	0
ENSMUSG00000039239	ENSMUSG00000039239	Tgfb2	1:186244034-186439230	Female_Placenta_Control	Female_Placenta_Probiotic	OK	66.7893	20.8341	-1.68067	2.42348	0.00005	0.00653032	yes	0.311937737
ENSMUSG00000039672	ENSMUSG00000039672	Kcne2	16:92089276-92095017	Female_Placenta_Control	Female_Placenta_Probiotic	OK	8.20038	0.19242	-5.41336	5.58976	0.00005	0.00653032	yes	0.023464768
ENSMUSG00000039899	ENSMUSG00000039899	Fgl2	5:21383999-21629675	Female_Placenta_Control	Female_Placenta_Probiotic	OK	14.9683	7.05541	-1.0851	1.93049	0.00005	0.00653032	yes	0.471359595
ENSMUSG00000040264	ENSMUSG00000040264	Gbp2b	3:142300607-142324940	Female_Placenta_Control	Female_Placenta_Probiotic	OK	0.573455	0	-inf		0.00005	0.00653032	yes	0
ENSMUSG00000040284	ENSMUSG00000040284	Gzmg	14:56394038-56397036	Female_Placenta_Control	Female_Placenta_Probiotic	OK	267.072	43.4414	-2.62008	4.4994	0.00005	0.00653032	yes	0.162658712
ENSMUSG00000040314	ENSMUSG00000040314	Ctsg	14:56337337-56340031	Female_Placenta_Control	Female_Placenta_Probiotic	OK	5.01803	0.923226	-2.44237	2.37781	0.0001	0.0119787	yes	0.183981167
ENSMUSG00000040405	ENSMUSG00000040405	Havcr1	11:46625906-46670405	Female_Placenta_Control	Female_Placenta_Probiotic	OK	27.4282	2.42152	-3.50168	4.45678	0.00005	0.00653032	yes	0.08828548
ENSMUSG00000040412	ENSMUSG00000040412	Elapor1	3:108363009-108452039	Female_Placenta_Control	Female_Placenta_Probiotic	OK	7.28223	0.412722	-4.14114	3.15178	0.00005	0.00653032	yes	0.056675146
ENSMUSG00000041293	ENSMUSG00000041293	Adgrf1	17:43581219-43635628	Female_Placenta_Control	Female_Placenta_Probiotic	OK	0.631504	0.0616183	-3.35736	2.97991	0.00005	0.00653032	yes	0.097573961
ENSMUSG00000041431	ENSMUSG00000041431	Ccnb1	13:100915157-100923078	Female_Placenta_Control	Female_Placenta_Probiotic	OK	2.74626	0.738264	-1.89526	2.14858	0.00005	0.00653032	yes	0.268825146
ENSMUSG00000041481	ENSMUSG00000041481	Serpina3g	12:104202503-104208198	Female_Placenta_Control	Female_Placenta_Probiotic	OK	0.57518	0.159551	-1.85	1.52753	0.0005	0.0460091	yes	0.277392368
ENSMUSG00000041707	ENSMUSG00000041707	Tmem273	14:32507919-32539941	Female_Placenta_Control	Female_Placenta_Probiotic	OK	1.06439	0.333782	-1.67305	1.1593	0.00055	0.0492664	yes	0.313589683
ENSMUSG00000041737	ENSMUSG00000041737	Tmem45b	9:31337491-31427105	Female_Placenta_Control	Female_Placenta_Probiotic	OK	3.09608	0.979619	-1.66015	1.84112	0.00005	0.00653032	yes	0.316406249
ENSMUSG00000042212	ENSMUSG00000042212	Sprr2d	3:92246446-92248180	Female_Placenta_Control	Female_Placenta_Probiotic	OK	3.15086	0.229105	-3.78166	2.91762	0.00005	0.00653032	yes	0.072712137
ENSMUSG00000043165	ENSMUSG00000043165	Loricrin	3:91987577-91990449	Female_Placenta_Control	Female_Placenta_Probiotic	OK	2.56338	10.501	2.03441	-2.09389	0.00005	0.00653032	yes	4.096551637
ENSMUSG00000043300	ENSMUSG00000043300	B3galnt1	3:69481490-69518255	Female_Placenta_Control	Female_Placenta_Probiotic	OK	32.0154	15.547	-1.04212	2.03275	0.00005	0.00653032	yes	0.485613354
ENSMUSG00000043424	ENSMUSG00000043424	Eif3j2	18:43608482-43614925	Female_Placenta_Control	Female_Placenta_Probiotic	OK	8.27473	2.40932	-1.78008	2.78676	0.00005	0.00653032	yes	0.29116725
ENSMUSG00000043773	ENSMUSG00000043773	1700048O20Rik	9:121766267-121809275	Female_Placenta_Control	Female_Placenta_Probiotic	OK	0.33565	0.0925001	-1.85943	0.562133	0.00005	0.00653032	yes	0.275585139
ENSMUSG00000044026	ENSMUSG00000044026	Slc35g1	19:38384427-38394058	Female_Placenta_Control	Female_Placenta_Probiotic	OK	3.8032	1.14725	-1.72903	2.2328	0.00005	0.00653032	yes	0.301654707
ENSMUSG00000044217	ENSMUSG00000044217	Aqp5	15:99476174-99503358	Female_Placenta_Control	Female_Placenta_Probiotic	OK	30.032	0.126658	-7.88941	5.16886	0.00005	0.00653032	yes	0.00421746
ENSMUSG00000044748	ENSMUSG00000044748	Defb1	8:22266614-22285201	Female_Placenta_Control	Female_Placenta_Probiotic	OK	4.28314	0.547715	-2.96717	2.83768	0.00005	0.00653032	yes	0.127877114
ENSMUSG00000046259	ENSMUSG00000046259	Sprr2h	3:92292991-92294631	Female_Placenta_Control	Female_Placenta_Probiotic	OK	4.64205	0.352348	-3.71969	3.05327	0.00005	0.00653032	yes	0.075903488
ENSMUSG00000046618	ENSMUSG00000046618	Olfml2a	2:38818183-38853765	Female_Placenta_Control	Female_Placenta_Probiotic	OK	0.733252	0.187383	-1.96832	2.02273	0.00005	0.00653032	yes	0.255550443
ENSMUSG00000047139	ENSMUSG00000047139	Cd24a	10:43454279-43460261	Female_Placenta_Control	Female_Placenta_Probiotic	OK	75.6474	35.6922	-1.08368	2.11777	0.00005	0.00653032	yes	0.471823768
ENSMUSG00000047180	ENSMUSG00000047180	Neurl3	1:36303677-36313760	Female_Placenta_Control	Female_Placenta_Probiotic	OK	2.9556	0.683802	-2.1118	2.31168	0.00005	0.00653032	yes	0.231358178
ENSMUSG00000047751	ENSMUSG00000047751	Utf1	7:139523701-139525025	Female_Placenta_Control	Female_Placenta_Probiotic	OK	6.32955	1.02814	-2.62206	2.43781	0.00005	0.00653032	yes	0.162435627
ENSMUSG00000047990	ENSMUSG00000047990	C2cd4a	9:67737770-67739612	Female_Placenta_Control	Female_Placenta_Probiotic	OK	4.47645	0.709586	-2.65731	2.63701	0.00005	0.00653032	yes	0.15851486
ENSMUSG00000048022	ENSMUSG00000048022	Tmem229a	6:24951139-24956296	Female_Placenta_Control	Female_Placenta_Probiotic	OK	0.262526	0.0132339	-4.31015	2.76811	0.00035	0.0350762	yes	0.050409868
ENSMUSG00000048215	ENSMUSG00000048215	A630023P12Rik	5:110615120-110684763	Female_Placenta_Control	Female_Placenta_Probiotic	OK	0.0520274	0.219082	2.07413	-0.45624	0.00005	0.00653032	yes	4.210904043
ENSMUSG00000048616	ENSMUSG00000048616	Nog	11:89191463-89193158	Female_Placenta_Control	Female_Placenta_Probiotic	OK	6.03087	2.4849	-1.27918	1.77974	0.0005	0.0460091	yes	0.412029632
ENSMUSG00000050069	ENSMUSG00000050069	Grem2	1:174661350-174749385	Female_Placenta_Control	Female_Placenta_Probiotic	OK	6.66123	2.75908	-1.2716	2.09989	0.00005	0.00653032	yes	0.414200155
ENSMUSG00000050097	ENSMUSG00000050097	Ces2b	8:105558203-105566725	Female_Placenta_Control	Female_Placenta_Probiotic	OK	1.59598	0.129713	-3.62105	3.41053	0.00005	0.00653032	yes	0.081274692
ENSMUSG00000050520	ENSMUSG00000050520	Cldn8	16:88357715-88360071	Female_Placenta_Control	Female_Placenta_Probiotic	OK	0.309333	0.0575724	-2.42571	1.73068	0.0005	0.0460091	yes	0.186118065
ENSMUSG00000050635	ENSMUSG00000050635	Sprr2f	3:92272493-92273749	Female_Placenta_Control	Female_Placenta_Probiotic	OK	37.1643	5.8544	-2.66632	3.4952	0.00005	0.00653032	yes	0.157527979
ENSMUSG00000052131	ENSMUSG00000052131	Akr1b7	6:34389268-34422494	Female_Placenta_Control	Female_Placenta_Probiotic	OK	15.4006	0.150201	-6.67995	5.77075	0.00005	0.00653032	yes	0.00975292
ENSMUSG00000052187	ENSMUSG00000052187	Hbb-y	7:103500955-103502423	Female_Placenta_Control	Female_Placenta_Probiotic	OK	1023.52	77.229	-3.72825	3.78074	0.00005	0.00653032	yes	0.075454461
ENSMUSG00000052353	ENSMUSG00000052353	Cemip	7:83582064-83735710	Female_Placenta_Control	Female_Placenta_Probiotic	OK	2.35592	0.95818	-1.29792	1.95355	0.00025	0.0269202	yes	0.406712151
ENSMUSG00000052485	ENSMUSG00000052485	Tmem171	13:98822742-98831342	Female_Placenta_Control	Female_Placenta_Probiotic	OK	1.81192	0.380625	-2.25108	1.96239	0.00005	0.00653032	yes	0.210066789
ENSMUSG00000053101	ENSMUSG00000053101	Gpr141	13:19933851-20008427	Female_Placenta_Control	Female_Placenta_Probiotic	OK	0.669836	0.197101	-1.76487	1.69384	0.0003	0.0317969	yes	0.294253198
ENSMUSG00000054003	ENSMUSG00000054003	Tdrd9	12:111937992-112047039	Female_Placenta_Control	Female_Placenta_Probiotic	OK	0.398404	0.0557036	-2.83839	1.11989	0.00005	0.00653032	yes	0.139816836
ENSMUSG00000054146	ENSMUSG00000054146	Krt15	11:100022583-100026754	Female_Placenta_Control	Female_Placenta_Probiotic	OK	1.35407	7.55456	2.48004	-2.37307	0.00005	0.00653032	yes	5.57912935
ENSMUSG00000055373	ENSMUSG00000055373	Fut9	4:25609331-25800244	Female_Placenta_Control	Female_Placenta_Probiotic	OK	0.70957	0.0420209	-4.07776	3.48708	0.00005	0.00653032	yes	0.05922048
ENSMUSG00000055609	ENSMUSG00000055609	Hba-x	11:32226399-32228116	Female_Placenta_Control	Female_Placenta_Probiotic	OK	163.983	13.3166	-3.62224	4.28232	0.00005	0.00653032	yes	0.081207681
ENSMUSG00000055978	ENSMUSG00000055978	Fut2	7:45298014-45315818	Female_Placenta_Control	Female_Placenta_Probiotic	OK	2.46976	0.302459	-3.02956	2.30305	0.00005	0.00653032	yes	0.122464881
ENSMUSG00000056054	ENSMUSG00000056054	S100a8	3:90576284-90577342	Female_Placenta_Control	Female_Placenta_Probiotic	OK	98.5053	46.1098	-1.09513	1.90063	0.00035	0.0350762	yes	0.468093942
ENSMUSG00000056270	ENSMUSG00000056270	Prr9	3:92009884-92085214	Female_Placenta_Control	Female_Placenta_Probiotic	OK	3.23983	0.235883	-3.77978	3.28366	0.00005	0.00653032	yes	0.072806951
ENSMUSG00000059256	ENSMUSG00000059256	Gzmd	14:56367012-56370065	Female_Placenta_Control	Female_Placenta_Probiotic	OK	302.228	50.5034	-2.58118	4.56744	0.00005	0.00653032	yes	0.167104212
ENSMUSG00000060615	ENSMUSG00000060615	Ang4	14:52001334-52011047	Female_Placenta_Control	Female_Placenta_Probiotic	OK	4.08118	0	-inf		0.00005	0.00653032	yes	0
ENSMUSG00000062257	ENSMUSG00000062257	Opcml	9:27696859-28865643	Female_Placenta_Control	Female_Placenta_Probiotic	OK	0.285185	0.0259704	-3.45696	0.74456	0.00005	0.00653032	yes	0.091064969
ENSMUSG00000062393	ENSMUSG00000062393	Dgkk	X:6690409-6814602	Female_Placenta_Control	Female_Placenta_Probiotic	OK	2.57583	5.3802	1.06262	-1.9622	0.00005	0.00653032	yes	2.088721293
ENSMUSG00000062760	ENSMUSG00000062760	Shisal1	15:84263403-84331298	Female_Placenta_Control	Female_Placenta_Probiotic	OK	0.478746	0.0565165	-3.08252	1.23594	0.0004	0.0389308	yes	0.118050823
ENSMUSG00000063130	ENSMUSG00000063130	Calml3	13:3852895-3854316	Female_Placenta_Control	Female_Placenta_Probiotic	OK	4.31292	0.51367	-3.06975	2.95063	0.00005	0.00653032	yes	0.119100386
ENSMUSG00000063305	ENSMUSG00000063305	Psg20	7:18408031-18420110	Female_Placenta_Control	Female_Placenta_Probiotic	OK	4.40351	35.3868	3.00649	-4.17077	0.00005	0.00653032	yes	8.03606927
ENSMUSG00000063696	ENSMUSG00000063696	Gm8730	8:103591476-103592430	Female_Placenta_Control	Female_Placenta_Probiotic	OK	172.965	33.765	-2.35688	3.53165	0.00005	0.00653032	yes	0.19521286
ENSMUSG00000067780	ENSMUSG00000067780	Pi15	1:17672124-17711305	Female_Placenta_Control	Female_Placenta_Probiotic	OK	2.38352	0.782346	-1.60722	2.40869	0.00005	0.00653032	yes	0.328230225
ENSMUSG00000068129	ENSMUSG00000068129	Cst7	2:150412334-150420864	Female_Placenta_Control	Female_Placenta_Probiotic	OK	2.56219	0.340444	-2.91189	2.58156	0.00005	0.00653032	yes	0.13287209
ENSMUSG00000068885	ENSMUSG00000068885	Lce3f	3:92899532-92900733	Female_Placenta_Control	Female_Placenta_Probiotic	OK	2.46987	0.361033	-2.77423	2.06853	0.00025	0.0269202	yes	0.146175152
ENSMUSG00000069117	ENSMUSG00000069117	Rps18-ps6	13:97869991-97969795	Female_Placenta_Control	Female_Placenta_Probiotic	OK	85.6362	0.256262	-8.38445	6.72969	0.00005	0.00653032	yes	0.002992465
ENSMUSG00000069259	ENSMUSG00000069259	Prl6a1	13:27496609-27503235	Female_Placenta_Control	Female_Placenta_Probiotic	OK	14.2091	4.88799	-1.5395	2.00474	0.00005	0.00653032	yes	0.344004657
ENSMUSG00000070504	ENSMUSG00000070504	Fcrl6	1:172424208-172430118	Female_Placenta_Control	Female_Placenta_Probiotic	OK	4.77486	0.790128	-2.5953	2.6656	0.00005	0.00653032	yes	0.1654767
ENSMUSG00000070691	ENSMUSG00000070691	Runx3	4:134847962-134905301	Female_Placenta_Control	Female_Placenta_Probiotic	OK	0.42525	0.120617	-1.81788	0.914551	0.00055	0.0492664	yes	0.283637463
ENSMUSG00000072849	ENSMUSG00000072849	Serpina1e	12:103913189-103925234	Female_Placenta_Control	Female_Placenta_Probiotic	OK	15.7668	1.65978	-3.24783	3.83967	0.00005	0.00653032	yes	0.105270273
ENSMUSG00000073494	ENSMUSG00000073494	Sh2d1b2	1:170060317-170081177	Female_Placenta_Control	Female_Placenta_Probiotic	OK	1.53227	0.259815	-2.56011	2.51379	0.00005	0.00653032	yes	0.169562612
ENSMUSG00000074715	ENSMUSG00000074715	Ccl28	13:120085354-120151784	Female_Placenta_Control	Female_Placenta_Probiotic	OK	3.86722	0.120702	-5.00178	3.89321	0.00005	0.00653032	yes	0.031211467
ENSMUSG00000074813	ENSMUSG00000074813	Morrbid	2:128011665-128391544	Female_Placenta_Control	Female_Placenta_Probiotic	OK	7.79578	3.03625	-1.3604	1.44917	0.00005	0.00653032	yes	0.38947429
ENSMUSG00000075707	ENSMUSG00000075707	Dio3	12:110245501-110247531	Female_Placenta_Control	Female_Placenta_Probiotic	OK	12.3691	0.97559	-3.66432	3.38958	0.00005	0.00653032	yes	0.078873255
ENSMUSG00000076576	ENSMUSG00000076576	Igkv6-32	6:70051007-70051587	Female_Placenta_Control	Female_Placenta_Probiotic	OK	0.306244	0	-inf		0.0004	0.0389308	yes	0
ENSMUSG00000076617	ENSMUSG00000076617	Ighm	12:113382177-113386350	Female_Placenta_Control	Female_Placenta_Probiotic	OK	3.15119	1.02882	-1.61491	1.88084	0.00055	0.0492664	yes	0.326485313
ENSMUSG00000078612	ENSMUSG00000078612	Fyb2	4:104770652-104874060	Female_Placenta_Control	Female_Placenta_Probiotic	OK	0.905573	0.283881	-1.67354	1.81624	0.00025	0.0269202	yes	0.313483193
ENSMUSG00000079186	ENSMUSG00000079186	Gzmc	14:56468897-56472113	Female_Placenta_Control	Female_Placenta_Probiotic	OK	111.281	18.4936	-2.58911	4.21624	0.00005	0.00653032	yes	0.166188217
ENSMUSG00000079451	ENSMUSG00000079451	Tmprss11g	5:86633734-86666459	Female_Placenta_Control	Female_Placenta_Probiotic	OK	0.759535	0.105546	-2.84724	2.47538	0.00005	0.00653032	yes	0.138961776
ENSMUSG00000084844	ENSMUSG00000084844	Hoxb3os	11:96214151-96245517	Female_Placenta_Control	Female_Placenta_Probiotic	OK	0.227016	0.066927	-1.76214	0.327749	0.00015	0.0169642	yes	0.294810538
ENSMUSG00000085129	ENSMUSG00000085129	5031425F14Rik	2:166289370-166307875	Female_Placenta_Control	Female_Placenta_Probiotic	OK	0.270325	0.0491031	-2.46081	0.580689	0.00005	0.00653032	yes	0.181644552
ENSMUSG00000085645	ENSMUSG00000085645	Hoxb5os	11:96162282-96206745	Female_Placenta_Control	Female_Placenta_Probiotic	OK	0.473752	0.183978	-1.3646	0.260561	0.0001	0.0119787	yes	0.388342094
ENSMUSG00000090272	ENSMUSG00000090272	Mndal	1:173676691-173708447	Female_Placenta_Control	Female_Placenta_Probiotic	OK	1.74046	0.603914	-1.52705	1.46397	0.0004	0.0389308	yes	0.346986154
ENSMUSG00000094075	ENSMUSG00000094075	Ighv1-80	12:115875963-115876396	Female_Placenta_Control	Female_Placenta_Probiotic	OK	0.361627	0	-inf		0.00025	0.0269202	yes	0
ENSMUSG00000097039	ENSMUSG00000097039	Pvt1	15:61888638-62278745	Female_Placenta_Control	Female_Placenta_Probiotic	OK	0.872618	0.404067	-1.11075	0.500032	0.00005	0.00653032	yes	0.463053245
ENSMUSG00000097281	ENSMUSG00000097281	Gm26685	1:164321024-164396990	Female_Placenta_Control	Female_Placenta_Probiotic	OK	0.35375	0.0590047	-2.58383	0.498462	0.00005	0.00653032	yes	0.16679755
ENSMUSG00000097709	ENSMUSG00000097709	2810429I04Rik	13:3499273-3576460	Female_Placenta_Control	Female_Placenta_Probiotic	OK	0.228005	0.0673119	-1.76013	0.4107	0.00005	0.00653032	yes	0.295221562
ENSMUSG00000107092	ENSMUSG00000107092	Gm7993	5:96122098-96123482	Female_Placenta_Control	Female_Placenta_Probiotic	OK	0.366909	2.04096	2.47576	-2.20398	0.00005	0.00653032	yes	5.562602441
ENSMUSG00000107470	ENSMUSG00000107470	Gm3375	7:3230841-3231636	Female_Placenta_Control	Female_Placenta_Probiotic	OK	32.268	1.99309	-4.01703	5.11631	0.00005	0.00653032	yes	0.061766569
ENSMUSG00000108374	ENSMUSG00000108374	Gm33626	7:18036110-18061121	Female_Placenta_Control	Female_Placenta_Probiotic	OK	0.416149	5.64763	3.76247	-3.18774	0.00005	0.00653032	yes	13.57113991
ENSMUSG00000108654	ENSMUSG00000108654	Gm9519	7:17371403-17384270	Female_Placenta_Control	Female_Placenta_Probiotic	OK	0.0844947	101.854	10.2354	-8.58908	0.00005	0.00653032	yes	1205.486684
ENSMUSG00000109209	ENSMUSG00000109209	Gm45104	7:18130440-18134790	Female_Placenta_Control	Female_Placenta_Probiotic	OK	0.593813	5.27745	3.15176	-4.02262	0.00005	0.00653032	yes	8.887391241
ENSMUSG00000109234	ENSMUSG00000109234	Gm44561	7:18494782-18495046	Female_Placenta_Control	Female_Placenta_Probiotic	OK	35.6996	164.552	2.20457	-2.6229	0.00005	0.00653032	yes	4.609371344
ENSMUSG00000109297	ENSMUSG00000109297	Gm31522	11:80770994-81926112	Female_Placenta_Control	Female_Placenta_Probiotic	OK	0.251794	0.0705873	-1.83476	0.370208	0.0001	0.0119787	yes	0.280338151
ENSMUSG00000109841	ENSMUSG00000109841	E330011O21Rik	16:78047733-78174080	Female_Placenta_Control	Female_Placenta_Probiotic	OK	0.231908	0.0477522	-2.27992	0.167826	0.00005	0.00653032	yes	0.205909172
ENSMUSG00000113061	ENSMUSG00000113061	Rps18-ps5	13:28441510-28442117	Female_Placenta_Control	Female_Placenta_Probiotic	OK	50.5671	17.9172	-1.49685	2.28918	0.00005	0.00653032	yes	0.354326187
ENSMUSG00000113101	ENSMUSG00000113101	Gm33424	13:53139966-53190603	Female_Placenta_Control	Female_Placenta_Probiotic	OK	0.242127	0.0225869	-3.42221	0.367562	0.00005	0.00653032	yes	0.093285069
ENSMUSG00000113581	ENSMUSG00000113581	Dio3os	12:110241812-110244609	Female_Placenta_Control	Female_Placenta_Probiotic	OK	3.4389	0.660959	-2.37931	1.38827	0.00035	0.0350762	yes	0.1922013
ENSMUSG00000113669	ENSMUSG00000113669	Gm36723	12:25349984-25522003	Female_Placenta_Control	Female_Placenta_Probiotic	OK	0.598764	0.162621	-1.88047	0.967538	0.00005	0.00653032	yes	0.271595221
ENSMUSG00000114608	ENSMUSG00000114608	Gm36161	13:120471341-120487143	Female_Placenta_Control	Female_Placenta_Probiotic	OK	0.351593	0.145749	-1.27042	0.540125	0.0005	0.0460091	yes	0.414539074
ENSMUSG00000115324	ENSMUSG00000115324	4930527F14Rik	14:45767777-45895600	Female_Placenta_Control	Female_Placenta_Probiotic	OK	23.2215	1.40634	-4.04544	1.67683	0.00005	0.00653032	yes	0.06056214
ENSMUSG00000116993	ENSMUSG00000116993	Gm32461	16:86566882-86847609	Female_Placenta_Control	Female_Placenta_Probiotic	OK	2.48375	0.0962791	-4.68915	0.920234	0.00005	0.00653032	yes	0.038763698
ENSMUSG00000121640	ENSMUSG00000121640	4932415M13Rik	17:54023509-54040873	Female_Placenta_Control	Female_Placenta_Probiotic	OK	1.2568	0.109164	-3.52519	1.87188	0.00005	0.00653032	yes	0.086858449
ENSMUSG00000121983	ENSMUSG00000121983	-	2:73422167-73425955	Female_Placenta_Control	Female_Placenta_Probiotic	OK	0.459604	1.79586	1.96621	-1.905	0.00035	0.0350762	yes	3.90740284
ENSMUSG00000125335	ENSMUSG00000125335	-	5:147492522-147493791	Female_Placenta_Control	Female_Placenta_Probiotic	OK	6.34534	0.945797	-2.7461	2.73681	0.00005	0.00653032	yes	0.149053277
ENSMUSG00000132112	ENSMUSG00000132112	-	6:122269988-122274959	Female_Placenta_Control	Female_Placenta_Probiotic	OK	2.08165	0.350297	-2.57108	1.99116	0.00005	0.00653032	yes	0.168278177
ENSMUSG00000135716	ENSMUSG00000135716	-	13:32634347-32714098	Female_Placenta_Control	Female_Placenta_Probiotic	OK	1.45321	0.0954376	-3.92855	1.76626	0.00005	0.00653032	yes	0.065673265
ENSMUSG00000139207	ENSMUSG00000139207	-	3:121253176-121424495	Female_Placenta_Control	Female_Placenta_Probiotic	OK	0.938248	0.118823	-2.98116	0.618484	0.0001	0.0119787	yes	0.126643067
ENSMUSG00000141158	ENSMUSG00000141158	-	11:5919643-6019065	Female_Placenta_Control	Female_Placenta_Probiotic	OK	7.23459	1.51174	-2.2587	2.55575	0.0002	0.0222462	yes	0.208960187
