# Supplementary material for: Susceptibility of the Placenta and Fetal Brain to Maternal Probiotic Supplementation
Source: Microorganisms. 2026 May 22;14(6):1175. doi: 10.3390/microorganisms14061175 (PMC13303452; doi:10.3390/microorganisms14061175)
Supplement: Supplementary file 1 [file microorganisms-14-01175-s001.zip › Supplementary File S3_ Male Probiotic Placenta vs Male Control Placenta 12_16_25.xlsx]

## Sheet: Sheet1
test_id	gene_id	gene	locus	sample_1	sample_2	status	value_1	value_2	log2(fold_change)	test_stat	p_value	q_value	significant	fold_change
ENSMUSG00000001119	ENSMUSG00000001119	Col6a1	10:76544625-76562002	Male_Placenta_Control	Male_Placenta_Probiotic	OK	1.91125	4.75942	1.31627	-2.00307	5e-05	0.0184427	yes	2.49021
ENSMUSG00000005410	ENSMUSG00000005410	Mcm5	8:75836196-75855067	Male_Placenta_Control	Male_Placenta_Probiotic	OK	3.82673	0.976244	-1.9708	2.37195	5e-05	0.0184427	yes	0.255112
ENSMUSG00000005891	ENSMUSG00000005891	Prl4a1	13:28200194-28207542	Male_Placenta_Control	Male_Placenta_Probiotic	OK	70.7036	32.2356	-1.13313	1.90177	5e-05	0.0184427	yes	0.455925
ENSMUSG00000006488	ENSMUSG00000006488	Prl7a1	13:27817348-27826476	Male_Placenta_Control	Male_Placenta_Probiotic	OK	388.338	184.194	-1.07608	1.99633	5e-05	0.0184427	yes	0.474316
ENSMUSG00000006574	ENSMUSG00000006574	Slc4a1	11:102239649-102257029	Male_Placenta_Control	Male_Placenta_Probiotic	OK	4.08209	1.86465	-1.1304	1.73426	5e-05	0.0184427	yes	0.456789
ENSMUSG00000015437	ENSMUSG00000015437	Gzmb	14:56496294-56499717	Male_Placenta_Control	Male_Placenta_Probiotic	OK	7.02632	1.4606	-2.26621	2.68985	5e-05	0.0184427	yes	0.207875
ENSMUSG00000015441	ENSMUSG00000015441	Gzmf	14:56403253-56448874	Male_Placenta_Control	Male_Placenta_Probiotic	OK	234.227	49.4492	-2.24389	3.81279	5e-05	0.0184427	yes	0.211116
ENSMUSG00000017723	ENSMUSG00000017723	Wfdc2	2:164404332-164410430	Male_Placenta_Control	Male_Placenta_Probiotic	OK	35.0199	12.0963	-1.5336	1.97214	5e-05	0.0184427	yes	0.345414
ENSMUSG00000018830	ENSMUSG00000018830	Myh11	16:14012398-14109236	Male_Placenta_Control	Male_Placenta_Probiotic	OK	0.724982	2.35221	1.698	-2.42865	5e-05	0.0184427	yes	3.24451
ENSMUSG00000020241	ENSMUSG00000020241	Col6a2	10:76431595-76459464	Male_Placenta_Control	Male_Placenta_Probiotic	OK	2.31732	6.23428	1.42777	-2.1906	5e-05	0.0184427	yes	2.69031
ENSMUSG00000020788	ENSMUSG00000020788	Atp2a3	11:72851994-72883870	Male_Placenta_Control	Male_Placenta_Probiotic	OK	6.23727	2.46974	-1.33655	1.83531	0.00015	0.0468162	yes	0.395966
ENSMUSG00000020808	ENSMUSG00000020808	Pimreg	11:71932857-71938196	Male_Placenta_Control	Male_Placenta_Probiotic	OK	0.73294	0.119662	-2.61473	1.60533	0.00015	0.0468162	yes	0.163263
ENSMUSG00000021175	ENSMUSG00000021175	Cdca7l	12:117725631-118162778	Male_Placenta_Control	Male_Placenta_Probiotic	OK	2.36257	0.532547	-2.14937	2.24423	0.0001	0.0332574	yes	0.225411
ENSMUSG00000021508	ENSMUSG00000021508	Cxcl14	13:56436455-56444364	Male_Placenta_Control	Male_Placenta_Probiotic	OK	52.5078	19.2651	-1.44654	2.55693	5e-05	0.0184427	yes	0.3669
ENSMUSG00000022033	ENSMUSG00000022033	Pbk	14:66043285-66055271	Male_Placenta_Control	Male_Placenta_Probiotic	OK	1.77221	0.435461	-2.02493	1.91112	5e-05	0.0184427	yes	0.245717
ENSMUSG00000022156	ENSMUSG00000022156	Gzme	14:56355082-56358082	Male_Placenta_Control	Male_Placenta_Probiotic	OK	69.3574	16.0026	-2.11574	3.32034	5e-05	0.0184427	yes	0.230727
ENSMUSG00000026389	ENSMUSG00000026389	Steap3	1:120118486-120200435	Male_Placenta_Control	Male_Placenta_Probiotic	OK	14.2296	5.38472	-1.40195	2.23063	5e-05	0.0184427	yes	0.378417
ENSMUSG00000026683	ENSMUSG00000026683	Nuf2	1:169325502-169359033	Male_Placenta_Control	Male_Placenta_Probiotic	OK	1.18062	0.308242	-1.93741	1.77009	5e-05	0.0184427	yes	0.261085
ENSMUSG00000028696	ENSMUSG00000028696	Ipp	4:116364745-116395440	Male_Placenta_Control	Male_Placenta_Probiotic	OK	10.3736	3.90433	-1.40977	2.01817	0.00015	0.0468162	yes	0.376372
ENSMUSG00000029304	ENSMUSG00000029304	Spp1	5:104582983-104588916	Male_Placenta_Control	Male_Placenta_Probiotic	OK	94.953	38.8647	-1.28876	2.55434	5e-05	0.0184427	yes	0.409303
ENSMUSG00000029675	ENSMUSG00000029675	Eln	5:134731446-134851829	Male_Placenta_Control	Male_Placenta_Probiotic	OK	5.29192	16.184	1.61271	-2.58715	5e-05	0.0184427	yes	3.05826
ENSMUSG00000031004	ENSMUSG00000031004	Mki67	7:135291512-135318090	Male_Placenta_Control	Male_Placenta_Probiotic	OK	1.49266	0.456998	-1.70763	2.3105	5e-05	0.0184427	yes	0.306163
ENSMUSG00000031283	ENSMUSG00000031283	Chrdl1	X:142068669-142177258	Male_Placenta_Control	Male_Placenta_Probiotic	OK	2.24924	0.673681	-1.7393	1.89707	5e-05	0.0184427	yes	0.299515
ENSMUSG00000031891	ENSMUSG00000031891	Hsd11b2	8:106245386-106250620	Male_Placenta_Control	Male_Placenta_Probiotic	OK	32.731	2.85023	-3.52151	4.14496	5e-05	0.0184427	yes	0.0870803
ENSMUSG00000032218	ENSMUSG00000032218	Ccnb2	9:70314973-70328829	Male_Placenta_Control	Male_Placenta_Probiotic	OK	3.09709	0.709016	-2.12703	2.34895	5e-05	0.0184427	yes	0.228929
ENSMUSG00000034224	ENSMUSG00000034224	Slc38a8	8:120206340-120228437	Male_Placenta_Control	Male_Placenta_Probiotic	OK	0.855153	0.122534	-2.803	2.10914	5e-05	0.0184427	yes	0.143289
ENSMUSG00000036892	ENSMUSG00000036892	Prodh2	7:30193046-30212827	Male_Placenta_Control	Male_Placenta_Probiotic	OK	1.33721	0.348736	-1.93902	1.63284	5e-05	0.0184427	yes	0.260794
ENSMUSG00000037202	ENSMUSG00000037202	Prf1	10:61133611-61140459	Male_Placenta_Control	Male_Placenta_Probiotic	OK	12.6124	2.54753	-2.30767	3.29842	5e-05	0.0184427	yes	0.201986
ENSMUSG00000037474	ENSMUSG00000037474	Dtl	1:191269467-191307656	Male_Placenta_Control	Male_Placenta_Probiotic	OK	0.826116	0.224674	-1.87851	1.92487	0.00015	0.0468162	yes	0.271964
ENSMUSG00000037544	ENSMUSG00000037544	Dlgap5	14:47625235-47666214	Male_Placenta_Control	Male_Placenta_Probiotic	OK	1.54731	0.444783	-1.79859	1.39773	0.0001	0.0332574	yes	0.287455
ENSMUSG00000040284	ENSMUSG00000040284	Gzmg	14:56394038-56397036	Male_Placenta_Control	Male_Placenta_Probiotic	OK	183.535	36.8386	-2.31677	3.87695	5e-05	0.0184427	yes	0.200716
ENSMUSG00000041431	ENSMUSG00000041431	Ccnb1	13:100915157-100923078	Male_Placenta_Control	Male_Placenta_Probiotic	OK	3.16613	0.860942	-1.87873	2.18825	5e-05	0.0184427	yes	0.271923
ENSMUSG00000043165	ENSMUSG00000043165	Loricrin	3:91987577-91990449	Male_Placenta_Control	Male_Placenta_Probiotic	OK	4.84287	0.626761	-2.94988	3.04548	5e-05	0.0184427	yes	0.129419
ENSMUSG00000044338	ENSMUSG00000044338	Aplnr	2:84923588-85038236	Male_Placenta_Control	Male_Placenta_Probiotic	OK	3.95429	1.34267	-1.55832	1.93991	5e-05	0.0184427	yes	0.339546
ENSMUSG00000044835	ENSMUSG00000044835	Ankrd45	1:160970260-160998068	Male_Placenta_Control	Male_Placenta_Probiotic	OK	0.956462	0.235318	-2.0231	1.6379	5e-05	0.0184427	yes	0.246029
ENSMUSG00000045318	ENSMUSG00000045318	Adra2c	5:35435662-35439107	Male_Placenta_Control	Male_Placenta_Probiotic	OK	1.35712	0.093496	-3.8595	3.36948	5e-05	0.0184427	yes	0.0688929
ENSMUSG00000050224	ENSMUSG00000050224	Krtap13	16:88547631-88548523	Male_Placenta_Control	Male_Placenta_Probiotic	OK	0.571855	0	-inf		5e-05	0.0184427	yes	0
ENSMUSG00000052187	ENSMUSG00000052187	Hbb-y	7:103500955-103502423	Male_Placenta_Control	Male_Placenta_Probiotic	OK	912.389	22.4298	-5.34616	5.67703	5e-05	0.0184427	yes	0.0245836
ENSMUSG00000055609	ENSMUSG00000055609	Hba-x	11:32226399-32228116	Male_Placenta_Control	Male_Placenta_Probiotic	OK	108.396	5.85728	-4.20994	4.65825	5e-05	0.0184427	yes	0.0540358
ENSMUSG00000056706	ENSMUSG00000056706	Krtap7-1	16:89304590-89305211	Male_Placenta_Control	Male_Placenta_Probiotic	OK	0.481305	0	-inf		5e-05	0.0184427	yes	0
ENSMUSG00000057615	ENSMUSG00000057615	Ldoc1	X:60747025-60754561	Male_Placenta_Control	Male_Placenta_Probiotic	OK	52.047	22.9921	-1.17868	1.97938	5e-05	0.0184427	yes	0.441755
ENSMUSG00000058248	ENSMUSG00000058248	Kcnh1	1:191873081-192453531	Male_Placenta_Control	Male_Placenta_Probiotic	OK	0.939265	2.69188	1.51901	-2.22201	5e-05	0.0184427	yes	2.86594
ENSMUSG00000059256	ENSMUSG00000059256	Gzmd	14:56367012-56370065	Male_Placenta_Control	Male_Placenta_Probiotic	OK	209.057	40.5209	-2.36716	4.03695	5e-05	0.0184427	yes	0.193827
ENSMUSG00000059430	ENSMUSG00000059430	Actg2	6:83489886-83513247	Male_Placenta_Control	Male_Placenta_Probiotic	OK	2.30148	7.09312	1.62386	-2.02279	5e-05	0.0184427	yes	3.08199
ENSMUSG00000059632	ENSMUSG00000059632	Krtap8-1	16:89284266-89284840	Male_Placenta_Control	Male_Placenta_Probiotic	OK	0.366525	0	-inf		5e-05	0.0184427	yes	0
ENSMUSG00000062760	ENSMUSG00000062760	Shisal1	15:84263403-84331298	Male_Placenta_Control	Male_Placenta_Probiotic	OK	0.419787	0.0337993	-3.63459	1.29579	5e-05	0.0184427	yes	0.0805155
ENSMUSG00000068373	ENSMUSG00000068373	D430041D05Rik	2:103973417-104241358	Male_Placenta_Control	Male_Placenta_Probiotic	OK	0.302072	0.0323438	-3.22333	2.20709	5e-05	0.0184427	yes	0.107073
ENSMUSG00000069117	ENSMUSG00000069117	Rps18-ps6	13:97869991-97969795	Male_Placenta_Control	Male_Placenta_Probiotic	OK	8.12895	0.170457	-5.57559	4.05257	0.0001	0.0332574	yes	0.0209691
ENSMUSG00000069259	ENSMUSG00000069259	Prl6a1	13:27496609-27503235	Male_Placenta_Control	Male_Placenta_Probiotic	OK	12.3161	3.75998	-1.71175	2.0619	0.0001	0.0332574	yes	0.30529
ENSMUSG00000070504	ENSMUSG00000070504	Fcrl6	1:172424208-172430118	Male_Placenta_Control	Male_Placenta_Probiotic	OK	2.86531	0.696534	-2.04042	2.1344	5e-05	0.0184427	yes	0.243093
ENSMUSG00000073177	ENSMUSG00000073177	Gm773	X:55235186-55258241	Male_Placenta_Control	Male_Placenta_Probiotic	OK	1.18004	0.185058	-2.67279	2.26138	0.0001	0.0332574	yes	0.156823
ENSMUSG00000073494	ENSMUSG00000073494	Sh2d1b2	1:170060317-170081177	Male_Placenta_Control	Male_Placenta_Probiotic	OK	0.884675	0.200645	-2.1405	1.98341	5e-05	0.0184427	yes	0.226801
ENSMUSG00000075707	ENSMUSG00000075707	Dio3	12:110245501-110247531	Male_Placenta_Control	Male_Placenta_Probiotic	OK	18.5907	0.926898	-4.32602	4.94673	5e-05	0.0184427	yes	0.0498584
ENSMUSG00000079186	ENSMUSG00000079186	Gzmc	14:56468897-56472113	Male_Placenta_Control	Male_Placenta_Probiotic	OK	75.1936	15.1851	-2.30796	3.58436	5e-05	0.0184427	yes	0.201946
ENSMUSG00000091971	ENSMUSG00000091971	Hspa1a	17:35188165-35191132	Male_Placenta_Control	Male_Placenta_Probiotic	OK	4.92343	11.817	1.26313	-1.94272	5e-05	0.0184427	yes	2.40016
ENSMUSG00000094433	ENSMUSG00000094433	Igkv5-43	6:69800338-69800927	Male_Placenta_Control	Male_Placenta_Probiotic	OK	0.368176	0	-inf		0.0001	0.0332574	yes	0
ENSMUSG00000095597	ENSMUSG00000095597	Rps7-ps3	X:151691773-151693292	Male_Placenta_Control	Male_Placenta_Probiotic	OK	25.884	2.66971	-3.2773	3.37936	5e-05	0.0184427	yes	0.103142
ENSMUSG00000107470	ENSMUSG00000107470	Gm3375	7:3230841-3231636	Male_Placenta_Control	Male_Placenta_Probiotic	OK	31.7148	2.0484	-3.95259	4.96744	5e-05	0.0184427	yes	0.064588
ENSMUSG00000108634	ENSMUSG00000108634	Gm38534	11:88104795-88168662	Male_Placenta_Control	Male_Placenta_Probiotic	OK	0.25653	0.0359	-2.83707	0.422643	5e-05	0.0184427	yes	0.139945
ENSMUSG00000109291	ENSMUSG00000109291	Gm2814	8:10917367-10997890	Male_Placenta_Control	Male_Placenta_Probiotic	OK	0.0884174	0.263856	1.57735	-0.396144	5e-05	0.0184427	yes	2.98421
ENSMUSG00000114753	ENSMUSG00000114753	Gm34059	14:26033648-26121611	Male_Placenta_Control	Male_Placenta_Probiotic	OK	0.372222	0.963963	1.37281	-0.634742	5e-05	0.0184427	yes	2.58974
ENSMUSG00000120233	ENSMUSG00000120233	Gm32006	8:120121616-120157250	Male_Placenta_Control	Male_Placenta_Probiotic	OK	0.134455	0.355845	1.40413	-0.241618	5e-05	0.0184427	yes	2.64658
ENSMUSG00000121505	ENSMUSG00000121505	-	1:21348043-21441069	Male_Placenta_Control	Male_Placenta_Probiotic	OK	0.236841	0.52023	1.13523	-0.337545	5e-05	0.0184427	yes	2.19654
