# Supplementary material for: Susceptibility of the Placenta and Fetal Brain to Maternal Probiotic Supplementation
Source: Microorganisms. 2026 May 22;14(6):1175. doi: 10.3390/microorganisms14061175 (PMC13303452; doi:10.3390/microorganisms14061175)
Supplement: Supplementary file 1 [file microorganisms-14-01175-s001.zip › Supplementary File S4_Venn Intersection_Fetal Brain and Treatment.csv]

Female Probiotic Fetal Brain vs. Female Control Fetal Brain	Female Probiotic Fetal Brain vs. Female Control Fetal Brain ? Male Probiotic Fetal Brain vs. Male Control Fetal Brain	Male Probiotic Fetal Brain vs. Male Control Fetal Brain
Cyp2a5	Slc4a1	Egfl6
Cnga2	Wnt5a	Gabra2
Actn3	Prrx1	Sez6
Krtap13-23	Hsd3b6	Meox1
Gpx3	Tal2	Nkx2-1
Pgam2	Ahcyl	Grik3
Pomc	Krtap13	Calb2
Gh	Hbb-y	Sst
Gli3	Hba-x	Col26a1
4930449E01Rik	Hmga2	Pax3
Cox8b	Tmem26	Crabp2
Pnpla2	9030622O22Rik	Syt5
Ermap	Rps7-ps3	Ccn4
Tnni2	Gm3375	Corin
Ucp1		Vax1
Acta1		Cryba2
Pygm		Twist2
Thrsp		Myod1
Erv3		Eya4
Cdh26		Ebf3
Pcsk1n		Scarf2
Mslnl		Phox2b
Acsm4		Igf2bp1
Krtap13-21		Matn4
Cyp2g1		Tbx5
Myh8		Tbx3
Krtap19-2		Nts
9630013D21Rik		Igf1
Eno3		Lgr5
Fabp4		Gabrp
Gm12586		Nsg2
1700057H21Rik		Gria1
Tmem74bos		Cyria
Gfy		Foxg1
1700066B17Rik		Barx1
Gm7292		Cxcl14
Gm43050		Slc6a3
Gm34059		Hapln1
Gm57398		Fezf2
		Cspg4b
		Stmn4
		Ebf2
		Sybu
		Col2a1
		Grm2
		Dlx2
		Nfatc4
		Cldn6
		Cryaa
		Arhgap28
		Six2
		Ppp2r2b
		Fbn2
		Bhlhe22
		Mip
		Gli1
		Caly
		Eya1
		Col9a1
		Myog
		Cnih3
		Lhx6
		Bfsp1
		Ntsr1
		Mme
		Crct1
		Sfrp2
		Dkk2
		Nr4a3
		Crybb1
		Crybb3
		Mmp17
		Dync1i1
		Dbpht2
		Chl1
		Grin2b
		Dbx1
		Aqp8
		Stk26
		Sytl4
		Dusp9
		Slc10a7
		Mmp2
		Tbx20
		Crabp1
		Eomes
		Emx1
		Calm4
		Gucy1a1
		Sncb
		Tbr1
		Arx
		Prdm8
		Igfbpl1
		Twist1
		Krt25
		Greb1
		Neurod6
		Sh3rf3
		Hand2
		Neurod2
		Satb2
		Creb3l2
		Trps1
		Scgb3a2
		Rlbp1
		Matn1
		Shtn1
		Sox5
		Amot
		Mpped1
		Nol4
		Lce1c
		Bend6
		Hic1
		Loricrin
		Mgat5b
		Pou3f3
		Rprml
		Nxph3
		Mc4r
		Nccrp1
		Pirt
		Osr1
		Flg2
		Nkx3-2
		Gm11868
		Emilin3
		Fbll1
		Islr2
		Gdf6
		Six1
		Krt71
		Slc6a7
		Foxo6
		Ube2ql1
		Cntn2
		Nrgn
		Tmem119
		Stfa3
		Wdr86
		Gpc3
		Tcf7l1
		Col8a2
		Camk2b
		Frem1
		Zbtb18
		Muc5b
		Cryba4
		Capn6
		S1pr3
		Smim45
		D430041D05Rik
		Gpr88
		Lce1i
		Slc17a7
		Cstdc5
		Kcng1
		Hpse2
		Foxd1
		Hs3st4
		Cstdc6
		Hbb-bh0
		Gm12729
		A630031M04Rik
		Tbx3os1
		Slmapos2
		Kplce
		Sox1
		Hdnr
		6530403H02Rik
		Gm27246
		1700023F02Rik
		Hand2os1
		Gm29260
		Gm29856
		Lce1d
		Gm42797
		Gm42488
		Gm36670
		Gm36251
		Gm47101
		Gm31218
		Gm31458
		C030004G16Rik
		Gm36914
		Gm32611
