# Supplementary material for: Susceptibility of the Placenta and Fetal Brain to Maternal Probiotic Supplementation
Source: Microorganisms. 2026 May 22;14(6):1175. doi: 10.3390/microorganisms14061175 (PMC13303452; doi:10.3390/microorganisms14061175)
Supplement: Supplementary file 1 [file microorganisms-14-01175-s001.zip › Supplementary File S5_Female Probiotic Fetal BrainvsControl_Fetal Brain12_16_25.csv]

test_id	gene_id	gene	locus	sample_1	sample_2	status	value_1	value_2	log2(fold_change)	test_stat	p_value	q_value	significant	fold_change
ENSMUSG00000005547	ENSMUSG00000005547	Cyp2a5	7:26529556-26542973	Female_Brain_Control	Female_Brain_Probiotic	OK	0.669794	5.773	3.10753	-2.65904	0.00005	0.0249979	yes	8.619056794
ENSMUSG00000005864	ENSMUSG00000005864	Cnga2	X:71035454-71053824	Female_Brain_Control	Female_Brain_Probiotic	OK	0.139717	0.705263	2.33565	-1.98276	0.00005	0.0249979	yes	5.04778338
ENSMUSG00000006457	ENSMUSG00000006457	Actn3	19:4911243-4927937	Female_Brain_Control	Female_Brain_Probiotic	OK	4.95849	26.6041	2.42368	-2.70233	0.00005	0.0249979	yes	5.365378688
ENSMUSG00000006574	ENSMUSG00000006574	Slc4a1	11:102239649-102257029	Female_Brain_Control	Female_Brain_Probiotic	OK	8.79236	1.47934	-2.57129	2.94525	0.00005	0.0249979	yes	0.168253684
ENSMUSG00000009047	ENSMUSG00000009047	Krtap13-23	16:88574783-88575616	Female_Brain_Control	Female_Brain_Probiotic	OK	24.768	4.16846	-2.57089	2.63519	0.0001	0.0436327	yes	0.16830034
ENSMUSG00000018339	ENSMUSG00000018339	Gpx3	11:54793278-54801203	Female_Brain_Control	Female_Brain_Probiotic	OK	122.137	28.7753	-2.0856	2.68739	0.00005	0.0249979	yes	0.235598131
ENSMUSG00000020475	ENSMUSG00000020475	Pgam2	11:5751639-5753733	Female_Brain_Control	Female_Brain_Probiotic	OK	68.5066	216.67	1.66118	-2.44952	0.00005	0.0249979	yes	3.162751047
ENSMUSG00000020660	ENSMUSG00000020660	Pomc	12:4004950-4010642	Female_Brain_Control	Female_Brain_Probiotic	OK	3.70055	28.0004	2.91964	-3.64507	0.00005	0.0249979	yes	7.566572829
ENSMUSG00000020713	ENSMUSG00000020713	Gh	11:106191096-106192691	Female_Brain_Control	Female_Brain_Probiotic	OK	18.0979	115.738	2.67696	-3.37646	0.00005	0.0249979	yes	6.395069331
ENSMUSG00000021318	ENSMUSG00000021318	Gli3	13:15614748-15904611	Female_Brain_Control	Female_Brain_Probiotic	OK	8.20412	3.06612	-1.41993	2.01704	0.0001	0.0436327	yes	0.373730445
ENSMUSG00000021994	ENSMUSG00000021994	Wnt5a	14:28226706-28249405	Female_Brain_Control	Female_Brain_Probiotic	OK	26.5686	8.30271	-1.67807	1.64351	0.00005	0.0249979	yes	0.312500413
ENSMUSG00000022116	ENSMUSG00000022116	4930449E01Rik	14:105729707-105743079	Female_Brain_Control	Female_Brain_Probiotic	OK	0.275996	0.0291003	-3.24554	0.239242	0.00005	0.0249979	yes	0.105437502
ENSMUSG00000025488	ENSMUSG00000025488	Cox8b	7:140478857-140480359	Female_Brain_Control	Female_Brain_Probiotic	OK	31.3292	157.128	2.32636	-2.61124	0.00005	0.0249979	yes	5.015383429
ENSMUSG00000025509	ENSMUSG00000025509	Pnpla2	7:141033749-141040656	Female_Brain_Control	Female_Brain_Probiotic	OK	11.1069	41.5996	1.90512	-2.59272	0.00005	0.0249979	yes	3.74540051
ENSMUSG00000026586	ENSMUSG00000026586	Prrx1	1:163072687-163154919	Female_Brain_Control	Female_Brain_Probiotic	OK	36.1003	15.162	-1.25155	2.05533	0.00005	0.0249979	yes	0.41999673
ENSMUSG00000027869	ENSMUSG00000027869	Hsd3b6	3:98712819-98721759	Female_Brain_Control	Female_Brain_Probiotic	OK	12.8133	0.497018	-4.6882	4.19964	0.00005	0.0249979	yes	0.038789231
ENSMUSG00000028417	ENSMUSG00000028417	Tal2	4:53779704-53788712	Female_Brain_Control	Female_Brain_Probiotic	OK	5.36763	0.895466	-2.58357	2.55354	0.00005	0.0249979	yes	0.166827612
ENSMUSG00000028644	ENSMUSG00000028644	Ermap	4:119031559-119047208	Female_Brain_Control	Female_Brain_Probiotic	OK	1.27991	0.244693	-2.387	1.85792	0.0001	0.0436327	yes	0.191179535
ENSMUSG00000031097	ENSMUSG00000031097	Tnni2	7:141995544-141998147	Female_Brain_Control	Female_Brain_Probiotic	OK	126.557	415.697	1.71574	-2.24038	0.00005	0.0249979	yes	3.284650796
ENSMUSG00000031710	ENSMUSG00000031710	Ucp1	8:84016980-84025081	Female_Brain_Control	Female_Brain_Probiotic	OK	0.197666	14.1362	6.16019	-5.62885	0.00005	0.0249979	yes	71.5157947
ENSMUSG00000031972	ENSMUSG00000031972	Acta1	8:124618507-124621490	Female_Brain_Control	Female_Brain_Probiotic	OK	698.363	2285.22	1.71028	-2.23243	0.00005	0.0249979	yes	3.272243254
ENSMUSG00000032648	ENSMUSG00000032648	Pygm	19:6434428-6448489	Female_Brain_Control	Female_Brain_Probiotic	OK	19.5638	65.7666	1.74917	-2.0211	0.0001	0.0436327	yes	3.361651106
ENSMUSG00000035686	ENSMUSG00000035686	Thrsp	7:97062144-97066937	Female_Brain_Control	Female_Brain_Probiotic	OK	4.56291	34.1801	2.90513	-2.97671	0.00005	0.0249979	yes	7.490852943
ENSMUSG00000037482	ENSMUSG00000037482	Erv3	2:131695597-131701667	Female_Brain_Control	Female_Brain_Probiotic	OK	0.686393	0.0377168	-4.18576	3.14129	0.00005	0.0249979	yes	0.054949113
ENSMUSG00000039155	ENSMUSG00000039155	Cdh26	2:178072323-178129159	Female_Brain_Control	Female_Brain_Probiotic	OK	0.329529	1.46248	2.14994	-2.14129	0.00005	0.0249979	yes	4.438093309
ENSMUSG00000039278	ENSMUSG00000039278	Pcsk1n	X:7786060-7794846	Female_Brain_Control	Female_Brain_Probiotic	OK	77.3875	178.022	1.20188	-2.16089	0.00005	0.0249979	yes	2.300392437
ENSMUSG00000041062	ENSMUSG00000041062	Mslnl	17:25955015-25967304	Female_Brain_Control	Female_Brain_Probiotic	OK	0.136613	0.87399	2.67752	-2.66218	0.00005	0.0249979	yes	6.397552139
ENSMUSG00000047026	ENSMUSG00000047026	Acsm4	7:119289248-119313788	Female_Brain_Control	Female_Brain_Probiotic	OK	0.226361	1.27438	2.4931	-2.47387	0.0001	0.0436327	yes	5.62986372
ENSMUSG00000048087	ENSMUSG00000048087	Ahcyl	16:45969614-46023067	Female_Brain_Control	Female_Brain_Probiotic	OK	5.90584	0.106048	-5.79935	5.8148	0.00005	0.0249979	yes	0.0179565
ENSMUSG00000048830	ENSMUSG00000048830	Krtap13-21	16:88570066-88571094	Female_Brain_Control	Female_Brain_Probiotic	OK	19.7145	3.27682	-2.58889	2.88317	0.00005	0.0249979	yes	0.166213561
ENSMUSG00000049685	ENSMUSG00000049685	Cyp2g1	7:26508316-26520630	Female_Brain_Control	Female_Brain_Probiotic	OK	0.456078	3.49343	2.93729	-2.85144	0.00005	0.0249979	yes	7.65971121
ENSMUSG00000050224	ENSMUSG00000050224	Krtap13	16:88547631-88548523	Female_Brain_Control	Female_Brain_Probiotic	OK	188.443	12.4622	-3.9185	4.42812	0.00005	0.0249979	yes	0.066132351
ENSMUSG00000052187	ENSMUSG00000052187	Hbb-y	7:103500955-103502423	Female_Brain_Control	Female_Brain_Probiotic	OK	3921.46	77.4884	-5.66127	5.1236	0.00005	0.0249979	yes	0.019760044
ENSMUSG00000055609	ENSMUSG00000055609	Hba-x	11:32226399-32228116	Female_Brain_Control	Female_Brain_Probiotic	OK	587.159	14.0931	-5.38069	5.21284	0.00005	0.0249979	yes	0.024002192
ENSMUSG00000055775	ENSMUSG00000055775	Myh8	11:67167241-67199460	Female_Brain_Control	Female_Brain_Probiotic	OK	51.3664	221.761	2.11011	-2.97885	0.00005	0.0249979	yes	4.317242107
ENSMUSG00000056758	ENSMUSG00000056758	Hmga2	10:120163997-120312374	Female_Brain_Control	Female_Brain_Probiotic	OK	32.0583	4.99319	-2.68266	3.22691	0.00005	0.0249979	yes	0.155753879
ENSMUSG00000057650	ENSMUSG00000057650	Krtap19-2	16:88670514-88671157	Female_Brain_Control	Female_Brain_Probiotic	OK	0	0.511405	inf		0.00005	0.0249979	yes	inf
ENSMUSG00000059027	ENSMUSG00000059027	9630013D21Rik	4:109426373-109515088	Female_Brain_Control	Female_Brain_Probiotic	OK	0.0983309	0.297623	1.59777	-0.435855	0.00005	0.0249979	yes	3.026751011
ENSMUSG00000060044	ENSMUSG00000060044	Tmem26	10:68559475-68618480	Female_Brain_Control	Female_Brain_Probiotic	OK	8.25277	2.43102	-1.76331	1.91568	0.00005	0.0249979	yes	0.294571549
ENSMUSG00000060600	ENSMUSG00000060600	Eno3	11:70547791-70553339	Female_Brain_Control	Female_Brain_Probiotic	OK	53.1662	193.998	1.86746	-2.59521	0.00005	0.0249979	yes	3.648895919
ENSMUSG00000062515	ENSMUSG00000062515	Fabp4	3:10207265-10275091	Female_Brain_Control	Female_Brain_Probiotic	OK	60.8014	212.496	1.80526	-2.34776	0.0001	0.0436327	yes	3.494921376
ENSMUSG00000084401	ENSMUSG00000084401	Gm12586	11:121747598-121752053	Female_Brain_Control	Female_Brain_Probiotic	OK	0.273309	0	-inf		0.00005	0.0249979	yes	0
ENSMUSG00000086007	ENSMUSG00000086007	1700057H21Rik	2:51253036-51416699	Female_Brain_Control	Female_Brain_Probiotic	OK	0.0959181	0.260374	1.44071	-0.347376	0.00005	0.0249979	yes	2.714544247
ENSMUSG00000086141	ENSMUSG00000086141	9030622O22Rik	2:147785943-147882569	Female_Brain_Control	Female_Brain_Probiotic	OK	1.05276	0.331233	-1.66826	0.774142	0.0001	0.0436327	yes	0.314632586
ENSMUSG00000087035	ENSMUSG00000087035	Tmem74bos	2:151521280-151528259	Female_Brain_Control	Female_Brain_Probiotic	OK	0.115836	0.755898	2.70611	-1.9202	0.00005	0.0249979	yes	6.52559748
ENSMUSG00000095276	ENSMUSG00000095276	Gfy	7:44825772-44828993	Female_Brain_Control	Female_Brain_Probiotic	OK	0.705172	8.67525	3.62086	-3.74651	0.00005	0.0249979	yes	12.30233277
ENSMUSG00000095597	ENSMUSG00000095597	Rps7-ps3	X:151691773-151693292	Female_Brain_Control	Female_Brain_Probiotic	OK	4.2316	66.5443	3.97504	-4.34842	0.00005	0.0249979	yes	15.72556558
ENSMUSG00000101634	ENSMUSG00000101634	1700066B17Rik	1:39870065-39932037	Female_Brain_Control	Female_Brain_Probiotic	OK	0.244176	0.0688041	-1.82735	0.257481	0.00005	0.0249979	yes	0.281781734
ENSMUSG00000104222	ENSMUSG00000104222	Gm7292	6:117536402-117733440	Female_Brain_Control	Female_Brain_Probiotic	OK	8.61978	2.25923	-1.93182	2.16215	0.00005	0.0249979	yes	0.262098318
ENSMUSG00000106795	ENSMUSG00000106795	Gm43050	5:119941930-120023284	Female_Brain_Control	Female_Brain_Probiotic	OK	0.275861	0.111521	-1.30663	0.278409	0.00005	0.0249979	yes	0.4042641
ENSMUSG00000107470	ENSMUSG00000107470	Gm3375	7:3230841-3231636	Female_Brain_Control	Female_Brain_Probiotic	OK	28.3248	3.17046	-3.15931	3.46474	0.00005	0.0249979	yes	0.111931655
ENSMUSG00000114753	ENSMUSG00000114753	Gm34059	14:26033648-26121611	Female_Brain_Control	Female_Brain_Probiotic	OK	0.0774495	0.281501	1.86181	-0.310839	0.00005	0.0249979	yes	3.63463376
ENSMUSG00000121029	ENSMUSG00000121029	Gm57398	11:99035021-99092219	Female_Brain_Control	Female_Brain_Probiotic	OK	0.195434	0.0666533	-1.55193	0.333695	0.00005	0.0249979	yes	0.341053506
ENSMUSG00000122965	ENSMUSG00000122965	-	3:9092518-9116040	Female_Brain_Control	Female_Brain_Probiotic	OK	0.0632998	0.204748	1.69357	-0.40697	0.00005	0.0249979	yes	3.234561178
ENSMUSG00000128598	ENSMUSG00000128598	-	1:191666278-191672362	Female_Brain_Control	Female_Brain_Probiotic	OK	0.270824	0	-inf		0.00005	0.0249979	yes	0
