# Supplementary material for: Susceptibility of the Placenta and Fetal Brain to Maternal Probiotic Supplementation
Source: Microorganisms. 2026 May 22;14(6):1175. doi: 10.3390/microorganisms14061175 (PMC13303452; doi:10.3390/microorganisms14061175)
Supplement: Supplementary file 1 [file microorganisms-14-01175-s001.zip › Supplementary File S6_Male ProbioticBrainvsControlBrain12_16_25.csv]

test_id	gene_id	gene	locus	sample_1	sample_2	status	value_1	value_2	log2(fold_change)	test_stat	p_value	q_value	significant	fold_change
ENSMUSG00000085700	ENSMUSG00000085700	Hbb-bh0	7:103499226-103499355	Male_Brain_Control	Male_Brain_Probiotic	OK	14.0301	0	#NAME?		0.0001	0.0136557	yes	0
ENSMUSG00000112073	ENSMUSG00000112073	Gm47101	10:102271129-102271404	Male_Brain_Control	Male_Brain_Probiotic	OK	0.484573	0	#NAME?		0.0002	0.022999	yes	0
ENSMUSG00000052187	ENSMUSG00000052187	Hbb-y	7:103500955-103502423	Male_Brain_Control	Male_Brain_Probiotic	OK	3774.84	17.6383	-7.74156	7.05753	0.00005	0.00811959	yes	0.004672596
ENSMUSG00000055609	ENSMUSG00000055609	Hba-x	11:32226399-32228116	Male_Brain_Control	Male_Brain_Probiotic	OK	423.119	4.53976	-6.54231	6.59149	0.00005	0.00811959	yes	0.010729227
ENSMUSG00000027869	ENSMUSG00000027869	Hsd3b6	3:98712819-98721759	Male_Brain_Control	Male_Brain_Probiotic	OK	7.15002	0.234921	-4.9277	4.56222	0.00005	0.00811959	yes	0.032855985
ENSMUSG00000030762	ENSMUSG00000030762	Aqp8	7:123061513-123067227	Male_Brain_Control	Male_Brain_Probiotic	OK	1.19796	0.0519937	-4.5261	2.60502	0.00005	0.00811959	yes	0.04340184
ENSMUSG00000107470	ENSMUSG00000107470	Gm3375	7:3230841-3231636	Male_Brain_Control	Male_Brain_Probiotic	OK	47.1571	2.97961	-3.98428	5.10852	0.00005	0.00811959	yes	0.063184741
ENSMUSG00000050550	ENSMUSG00000050550	Gm11868	4:18407348-19122565	Male_Brain_Control	Male_Brain_Probiotic	OK	1.19989	0.0916195	-3.7111	2.73352	0.00005	0.00811959	yes	0.076356776
ENSMUSG00000095597	ENSMUSG00000095597	Rps7-ps3	X:151691773-151693292	Male_Brain_Control	Male_Brain_Probiotic	OK	57.8007	4.91972	-3.55444	4.05619	0.00005	0.00811959	yes	0.085115164
ENSMUSG00000049691	ENSMUSG00000049691	Nkx3-2	5:41918825-41921844	Male_Brain_Control	Male_Brain_Probiotic	OK	0.857809	0.0767602	-3.48223	2.53523	0.0001	0.0136557	yes	0.089483779
ENSMUSG00000140696	ENSMUSG00000140696	-	15:76882478-76941306	Male_Brain_Control	Male_Brain_Probiotic	OK	0.315845	0.0319561	-3.30505	0.313033	0.00005	0.00811959	yes	0.10117677
ENSMUSG00000050224	ENSMUSG00000050224	Krtap13	16:88547631-88548523	Male_Brain_Control	Male_Brain_Probiotic	OK	39.7614	4.35196	-3.19163	3.25577	0.00005	0.00811959	yes	0.109451983
ENSMUSG00000142257	ENSMUSG00000142257	-	5:53421511-53435882	Male_Brain_Control	Male_Brain_Probiotic	OK	0.268909	0.0329019	-3.03088	0.222265	0.0005	0.0436982	yes	0.122352883
ENSMUSG00000028417	ENSMUSG00000028417	Tal2	4:53779704-53788712	Male_Brain_Control	Male_Brain_Probiotic	OK	3.6299	0.512482	-2.82436	3.20457	0.00005	0.00811959	yes	0.141183168
ENSMUSG00000048087	ENSMUSG00000048087	Ahcyl	16:45969614-46023067	Male_Brain_Control	Male_Brain_Probiotic	OK	7.53247	1.22713	-2.61784	2.32925	0.00015	0.0188749	yes	0.16291146
ENSMUSG00000100510	ENSMUSG00000100510	Hand2os1	8:57734151-57880696	Male_Brain_Control	Male_Brain_Probiotic	OK	6.88005	1.19801	-2.52178	1.11894	0.00005	0.00811959	yes	0.174127986
ENSMUSG00000056758	ENSMUSG00000056758	Hmga2	10:120163997-120312374	Male_Brain_Control	Male_Brain_Probiotic	OK	18.3389	3.33415	-2.45952	3.42659	0.00005	0.00811959	yes	0.181807044
ENSMUSG00000038193	ENSMUSG00000038193	Hand2	8:57734151-57880696	Male_Brain_Control	Male_Brain_Probiotic	OK	16.4015	3.13345	-2.388	2.79276	0.00005	0.00811959	yes	0.191047065
ENSMUSG00000051279	ENSMUSG00000051279	Gdf6	4:9830337-9862345	Male_Brain_Control	Male_Brain_Probiotic	OK	1.05244	0.215021	-2.29118	2.35132	0.00005	0.00811959	yes	0.20430834
ENSMUSG00000087516	ENSMUSG00000087516	Tbx3os1	5:119708193-119848430	Male_Brain_Control	Male_Brain_Probiotic	OK	3.47633	0.718168	-2.27517	0.782044	0.0001	0.0136557	yes	0.206588235
ENSMUSG00000124978	ENSMUSG00000124978	-	6:50950359-51045029	Male_Brain_Control	Male_Brain_Probiotic	OK	0.283435	0.0623454	-2.18466	0.494907	0.00005	0.00811959	yes	0.219964102
ENSMUSG00000097910	ENSMUSG00000097910	Hdnr	8:57734151-57880696	Male_Brain_Control	Male_Brain_Probiotic	OK	1.95602	0.434829	-2.1694	0.592145	0.00005	0.00811959	yes	0.222303104
ENSMUSG00000040533	ENSMUSG00000040533	Matn1	4:130671695-130682786	Male_Brain_Control	Male_Brain_Probiotic	OK	6.18704	1.37672	-2.16802	2.13668	0.00005	0.00811959	yes	0.222515849
ENSMUSG00000018263	ENSMUSG00000018263	Tbx5	5:119941930-120023284	Male_Brain_Control	Male_Brain_Probiotic	OK	0.484986	0.118415	-2.03409	1.61508	0.0002	0.022999	yes	0.2441619
ENSMUSG00000035831	ENSMUSG00000035831	Krt25	11:99206341-99213777	Male_Brain_Control	Male_Brain_Probiotic	OK	4.45377	1.09194	-2.02814	2.33818	0.00005	0.00811959	yes	0.245170958
ENSMUSG00000086141	ENSMUSG00000086141	9030622O22Rik	2:147785943-147882569	Male_Brain_Control	Male_Brain_Probiotic	OK	0.550208	0.135419	-2.02254	0.567122	0.00005	0.00811959	yes	0.246124469
ENSMUSG00000020159	ENSMUSG00000020159	Gabrp	11:33481419-33528959	Male_Brain_Control	Male_Brain_Probiotic	OK	2.86045	0.711355	-2.0076	2.28761	0.00005	0.00811959	yes	0.248686483
ENSMUSG00000109696	ENSMUSG00000109696	Gm36670	8:92685308-92719934	Male_Brain_Control	Male_Brain_Probiotic	OK	0.270488	0.0719596	-1.91031	0.641742	0.00005	0.00811959	yes	0.266035375
ENSMUSG00000051879	ENSMUSG00000051879	Krt71	15:101642383-101651544	Male_Brain_Control	Male_Brain_Probiotic	OK	5.40467	1.4714	-1.87702	2.28654	0.00005	0.00811959	yes	0.27224548
ENSMUSG00000030507	ENSMUSG00000030507	Dbx1	7:49281246-49286597	Male_Brain_Control	Male_Brain_Probiotic	OK	4.73379	1.37871	-1.77967	2.14312	0.00005	0.00811959	yes	0.291250009
ENSMUSG00000006574	ENSMUSG00000006574	Slc4a1	11:102239649-102257029	Male_Brain_Control	Male_Brain_Probiotic	OK	5.34561	1.56122	-1.77569	2.26404	0.00005	0.00811959	yes	0.292054597
ENSMUSG00000074852	ENSMUSG00000074852	Hpse2	19:42774977-43376794	Male_Brain_Control	Male_Brain_Probiotic	OK	1.78937	0.523892	-1.77211	1.98309	0.00005	0.00811959	yes	0.292780221
ENSMUSG00000012520	ENSMUSG00000012520	Phox2b	5:67251741-67287488	Male_Brain_Control	Male_Brain_Probiotic	OK	7.97287	2.33587	-1.77114	2.29907	0.00005	0.00811959	yes	0.292977139
ENSMUSG00000031383	ENSMUSG00000031383	Dusp9	X:72683024-72687120	Male_Brain_Control	Male_Brain_Probiotic	OK	2.60479	0.765536	-1.76663	2.06182	0.0001	0.0136557	yes	0.293894446
ENSMUSG00000021381	ENSMUSG00000021381	Barx1	13:48816473-48819983	Male_Brain_Control	Male_Brain_Probiotic	OK	16.6531	4.90087	-1.76468	2.27919	0.00005	0.00811959	yes	0.294291953
ENSMUSG00000023906	ENSMUSG00000023906	Cldn6	17:23898222-23901420	Male_Brain_Control	Male_Brain_Probiotic	OK	11.9943	3.60763	-1.73323	2.16553	0.00005	0.00811959	yes	0.300777802
ENSMUSG00000115773	ENSMUSG00000115773	Gm31458	15:28045828-28156206	Male_Brain_Control	Male_Brain_Probiotic	OK	0.204986	0.0631692	-1.69823	0.318745	0.00005	0.00811959	yes	0.308163949
ENSMUSG00000031965	ENSMUSG00000031965	Tbx20	9:24629433-24685599	Male_Brain_Control	Male_Brain_Probiotic	OK	0.334372	0.104602	-1.67654	1.33587	0.00055	0.0467092	yes	0.312832
ENSMUSG00000016995	ENSMUSG00000016995	Matn4	2:164231312-164257368	Male_Brain_Control	Male_Brain_Probiotic	OK	16.2045	5.14158	-1.65611	2.19026	0.00005	0.00811959	yes	0.317293528
ENSMUSG00000020140	ENSMUSG00000020140	Lgr5	10:115286215-115423685	Male_Brain_Control	Male_Brain_Probiotic	OK	2.94003	0.942713	-1.64094	1.85893	0.00005	0.00811959	yes	0.320647486
ENSMUSG00000005220	ENSMUSG00000005220	Corin	5:72457367-72663757	Male_Brain_Control	Male_Brain_Probiotic	OK	1.29575	0.43788	-1.56518	1.85022	0.0001	0.0136557	yes	0.337935543
ENSMUSG00000004872	ENSMUSG00000004872	Pax3	1:78077903-78173771	Male_Brain_Control	Male_Brain_Probiotic	OK	4.18473	1.42096	-1.55827	2.12427	0.0001	0.0136557	yes	0.339558017
ENSMUSG00000050700	ENSMUSG00000050700	Emilin3	2:160748356-160754248	Male_Brain_Control	Male_Brain_Probiotic	OK	12.9879	4.53325	-1.51855	2.36912	0.00005	0.00811959	yes	0.349036544
ENSMUSG00000007805	ENSMUSG00000007805	Twist2	1:91726249-91775750	Male_Brain_Control	Male_Brain_Probiotic	OK	42.0758	15.3316	-1.45648	2.28894	0.0001	0.0136557	yes	0.364381091
ENSMUSG00000031255	ENSMUSG00000031255	Sytl4	X:132837133-132882561	Male_Brain_Control	Male_Brain_Probiotic	OK	2.25932	0.836224	-1.43392	1.65712	0.00045	0.0412798	yes	0.370123848
ENSMUSG00000022483	ENSMUSG00000022483	Col2a1	15:97873482-97902576	Male_Brain_Control	Male_Brain_Probiotic	OK	39.7452	14.8173	-1.4235	2.11036	0.00005	0.00811959	yes	0.372806779
ENSMUSG00000048387	ENSMUSG00000048387	Osr1	12:9615225-9631500	Male_Brain_Control	Male_Brain_Probiotic	OK	28.7015	10.7958	-1.41066	2.33567	0.00005	0.00811959	yes	0.376139572
ENSMUSG00000028031	ENSMUSG00000028031	Dkk2	3:131791052-131886065	Male_Brain_Control	Male_Brain_Probiotic	OK	9.69555	3.69419	-1.39206	2.28971	0.00005	0.00811959	yes	0.381020361
ENSMUSG00000048070	ENSMUSG00000048070	Pirt	11:66796423-66837912	Male_Brain_Control	Male_Brain_Probiotic	OK	4.98605	1.90265	-1.38989	1.97681	0.00015	0.0188749	yes	0.381593896
ENSMUSG00000060044	ENSMUSG00000060044	Tmem26	10:68559475-68618480	Male_Brain_Control	Male_Brain_Probiotic	OK	5.13855	1.99322	-1.36626	1.73253	0.00005	0.00811959	yes	0.387895515
ENSMUSG00000085790	ENSMUSG00000085790	Gm12729	4:105894358-106158817	Male_Brain_Control	Male_Brain_Probiotic	OK	0.3805	0.148836	-1.35417	0.399963	0.00005	0.00811959	yes	0.391159796
ENSMUSG00000026147	ENSMUSG00000026147	Col9a1	1:24216690-24291765	Male_Brain_Control	Male_Brain_Probiotic	OK	7.87251	3.08976	-1.34933	1.96767	0.0002	0.022999	yes	0.392474275
ENSMUSG00000036523	ENSMUSG00000036523	Greb1	12:16720615-16850887	Male_Brain_Control	Male_Brain_Probiotic	OK	0.983211	0.387166	-1.34455	0.842824	0.0002	0.022999	yes	0.393776795
ENSMUSG00000009471	ENSMUSG00000009471	Myod1	7:46025897-46028523	Male_Brain_Control	Male_Brain_Probiotic	OK	23.0364	9.23685	-1.31844	2.09665	0.00005	0.00811959	yes	0.400968275
ENSMUSG00000035799	ENSMUSG00000035799	Twist1	12:34007669-34009828	Male_Brain_Control	Male_Brain_Probiotic	OK	51.611	20.9506	-1.30069	2.3031	0.00005	0.00811959	yes	0.405932006
ENSMUSG00000018604	ENSMUSG00000018604	Tbx3	5:119708193-119848430	Male_Brain_Control	Male_Brain_Probiotic	OK	7.33429	2.98681	-1.29605	1.60316	0.00005	0.00811959	yes	0.407239667
ENSMUSG00000000402	ENSMUSG00000000402	Egfl6	X:165306002-165368716	Male_Brain_Control	Male_Brain_Probiotic	OK	16.4495	6.79538	-1.27542	2.18291	0.00005	0.00811959	yes	0.413104878
ENSMUSG00000024134	ENSMUSG00000024134	Six2	17:85991704-85995702	Male_Brain_Control	Male_Brain_Probiotic	OK	25.253	10.4377	-1.27465	2.0017	0.00005	0.00811959	yes	0.41332542
ENSMUSG00000021994	ENSMUSG00000021994	Wnt5a	14:28226706-28249405	Male_Brain_Control	Male_Brain_Probiotic	OK	18.9434	7.90157	-1.26149	1.74707	0.00005	0.00811959	yes	0.417112947
ENSMUSG00000031112	ENSMUSG00000031112	Stk26	X:49929923-49981974	Male_Brain_Control	Male_Brain_Probiotic	OK	6.67078	2.7924	-1.25635	1.85717	0.0003	0.0309451	yes	0.418601678
ENSMUSG00000021763	ENSMUSG00000021763	Cspg4b	13:113429692-113516245	Male_Brain_Control	Male_Brain_Probiotic	OK	2.56961	1.08526	-1.24351	1.77097	0.0004	0.0379984	yes	0.422343865
ENSMUSG00000026586	ENSMUSG00000026586	Prrx1	1:163072687-163154919	Male_Brain_Control	Male_Brain_Probiotic	OK	31.48	13.3455	-1.23808	2.45919	0.00005	0.00811959	yes	0.423936474
ENSMUSG00000055235	ENSMUSG00000055235	Wdr86	5:24916735-24946298	Male_Brain_Control	Male_Brain_Probiotic	OK	10.6612	4.53003	-1.23477	1.65732	0.00055	0.0467092	yes	0.424910235
ENSMUSG00000078302	ENSMUSG00000078302	Foxd1	13:98490749-98495813	Male_Brain_Control	Male_Brain_Probiotic	OK	6.16558	2.64825	-1.2192	1.86649	0.0002	0.022999	yes	0.429520829
ENSMUSG00000001493	ENSMUSG00000001493	Meox1	11:101768335-101785200	Male_Brain_Control	Male_Brain_Probiotic	OK	6.23807	2.6801	-1.21881	1.76734	0.00045	0.0412798	yes	0.429636956
ENSMUSG00000004415	ENSMUSG00000004415	Col26a1	5:136743058-136912063	Male_Brain_Control	Male_Brain_Probiotic	OK	62.4523	26.8409	-1.21832	2.31951	0.00005	0.00811959	yes	0.429782904
ENSMUSG00000010461	ENSMUSG00000010461	Eya4	10:22978861-23226684	Male_Brain_Control	Male_Brain_Probiotic	OK	4.35226	1.88382	-1.20811	1.8092	0.0003	0.0309451	yes	0.432835279
ENSMUSG00000024043	ENSMUSG00000024043	Arhgap28	17:68149707-68311115	Male_Brain_Control	Male_Brain_Probiotic	OK	12.5201	5.44497	-1.20125	2.13325	0.00005	0.00811959	yes	0.434898308
ENSMUSG00000025932	ENSMUSG00000025932	Eya1	1:14239177-14380459	Male_Brain_Control	Male_Brain_Probiotic	OK	6.11454	2.6624	-1.19952	1.51487	0.00015	0.0188749	yes	0.435420126
ENSMUSG00000004885	ENSMUSG00000004885	Crabp2	3:87855541-87860683	Male_Brain_Control	Male_Brain_Probiotic	OK	60.3928	26.2973	-1.19946	2.08661	0.00005	0.00811959	yes	0.435438235
ENSMUSG00000056174	ENSMUSG00000056174	Col8a2	4:126180585-126208123	Male_Brain_Control	Male_Brain_Probiotic	OK	25.3926	11.1536	-1.18689	2.12415	0.00005	0.00811959	yes	0.439248724
ENSMUSG00000012017	ENSMUSG00000012017	Scarf2	16:17615145-17626157	Male_Brain_Control	Male_Brain_Probiotic	OK	31.9309	14.0692	-1.18241	2.063	0.00005	0.00811959	yes	0.440614843
ENSMUSG00000090104	ENSMUSG00000090104	Slmapos2	14:26033648-26121611	Male_Brain_Control	Male_Brain_Probiotic	OK	0.200016	0.0882755	-1.18003	0.334441	0.00005	0.00811959	yes	0.441342321
ENSMUSG00000032291	ENSMUSG00000032291	Crabp1	9:54672031-54680394	Male_Brain_Control	Male_Brain_Probiotic	OK	106.266	47.0934	-1.17408	2.10253	0.00005	0.00811959	yes	0.443166275
ENSMUSG00000038679	ENSMUSG00000038679	Trps1	15:50518147-50753859	Male_Brain_Control	Male_Brain_Probiotic	OK	7.26764	3.22111	-1.17393	2.06211	0.00005	0.00811959	yes	0.443212354
ENSMUSG00000031684	ENSMUSG00000031684	Slc10a7	8:79235974-79460632	Male_Brain_Control	Male_Brain_Probiotic	OK	10.8173	4.83345	-1.16222	1.79439	0.00015	0.0188749	yes	0.446824439
ENSMUSG00000025407	ENSMUSG00000025407	Gli1	10:127150816-127206300	Male_Brain_Control	Male_Brain_Probiotic	OK	12.383	5.53555	-1.16157	1.66789	0.0001	0.0136557	yes	0.447025799
ENSMUSG00000021613	ENSMUSG00000021613	Hapln1	13:89687914-89759771	Male_Brain_Control	Male_Brain_Probiotic	OK	2.941	1.32166	-1.15396	1.27335	0.00045	0.0412798	yes	0.449390023
ENSMUSG00000021508	ENSMUSG00000021508	Cxcl14	13:56436455-56444364	Male_Brain_Control	Male_Brain_Probiotic	OK	116.48	52.4146	-1.15204	2.33307	0.00005	0.00811959	yes	0.449988488
ENSMUSG00000059049	ENSMUSG00000059049	Frem1	4:82816163-82970576	Male_Brain_Control	Male_Brain_Probiotic	OK	3.33569	1.5033	-1.14986	1.17473	0.0005	0.0436982	yes	0.450668962
ENSMUSG00000043099	ENSMUSG00000043099	Hic1	11:75055390-75060345	Male_Brain_Control	Male_Brain_Probiotic	OK	25.7664	11.6657	-1.14322	2.01611	0.00005	0.00811959	yes	0.452747946
ENSMUSG00000023411	ENSMUSG00000023411	Nfatc4	14:56060600-56071400	Male_Brain_Control	Male_Brain_Probiotic	OK	24.2406	11.0052	-1.13924	1.70232	0.0001	0.0136557	yes	0.453998677
ENSMUSG00000055653	ENSMUSG00000055653	Gpc3	X:51361302-51707924	Male_Brain_Control	Male_Brain_Probiotic	OK	138.96	64.1723	-1.11465	2.41383	0.00005	0.00811959	yes	0.461803176
ENSMUSG00000027996	ENSMUSG00000027996	Sfrp2	3:83620496-83739538	Male_Brain_Control	Male_Brain_Probiotic	OK	111.007	51.6571	-1.10361	2.08837	0.00005	0.00811959	yes	0.465350609
ENSMUSG00000005124	ENSMUSG00000005124	Ccn4	15:66730174-66795050	Male_Brain_Control	Male_Brain_Probiotic	OK	7.91178	3.70566	-1.09427	1.85787	0.0003	0.0309451	yes	0.468373059
ENSMUSG00000026459	ENSMUSG00000026459	Myog	1:134198096-134220286	Male_Brain_Control	Male_Brain_Probiotic	OK	71.6589	33.6224	-1.09172	2.08639	0.00005	0.00811959	yes	0.469201653
ENSMUSG00000051367	ENSMUSG00000051367	Six1	12:73085829-73100661	Male_Brain_Control	Male_Brain_Probiotic	OK	17.9885	8.4485	-1.09031	1.56324	0.00015	0.0188749	yes	0.469660445
ENSMUSG00000027820	ENSMUSG00000027820	Mme	3:63136814-63293451	Male_Brain_Control	Male_Brain_Probiotic	OK	6.22625	2.92938	-1.08777	1.4867	0.00015	0.0188749	yes	0.470488055
ENSMUSG00000013415	ENSMUSG00000013415	Igf2bp1	11:95847988-95899525	Male_Brain_Control	Male_Brain_Probiotic	OK	8.39026	3.98504	-1.07412	1.72498	0.00035	0.0340563	yes	0.474960684
ENSMUSG00000024598	ENSMUSG00000024598	Fbn2	18:58119888-58355987	Male_Brain_Control	Male_Brain_Probiotic	OK	20.9656	9.96539	-1.07303	1.74261	0.00005	0.00811959	yes	0.475319667
ENSMUSG00000067586	ENSMUSG00000067586	S1pr3	13:51532119-51576833	Male_Brain_Control	Male_Brain_Probiotic	OK	18.4572	8.96367	-1.04202	1.96718	0.00025	0.0270653	yes	0.485647015
ENSMUSG00000010476	ENSMUSG00000010476	Ebf3	7:136795401-136916174	Male_Brain_Control	Male_Brain_Probiotic	OK	42.8037	20.7951	-1.04149	2.18144	0.00005	0.00811959	yes	0.485825459
ENSMUSG00000022053	ENSMUSG00000022053	Ebf2	14:67469570-67674630	Male_Brain_Control	Male_Brain_Probiotic	OK	11.6114	5.64854	-1.03959	1.84066	0.0003	0.0309451	yes	0.486465703
ENSMUSG00000031740	ENSMUSG00000031740	Mmp2	8:93553918-93645907	Male_Brain_Control	Male_Brain_Probiotic	OK	55.929	27.3493	-1.03209	1.69704	0.0003	0.0309451	yes	0.48900123
ENSMUSG00000055799	ENSMUSG00000055799	Tcf7l1	6:72603360-72766237	Male_Brain_Control	Male_Brain_Probiotic	OK	23.7464	11.6252	-1.03045	1.81466	0.00035	0.0340563	yes	0.489557424
ENSMUSG00000020053	ENSMUSG00000020053	Igf1	10:87548007-87772904	Male_Brain_Control	Male_Brain_Probiotic	OK	22.3209	10.9541	-1.02692	1.54654	0.00005	0.00811959	yes	0.490756745
ENSMUSG00000041688	ENSMUSG00000041688	Amot	X:144229420-144289190	Male_Brain_Control	Male_Brain_Probiotic	OK	12.638	6.21259	-1.0245	1.75601	0.00035	0.0340563	yes	0.491580639
ENSMUSG00000054675	ENSMUSG00000054675	Tmem119	5:113931789-113938577	Male_Brain_Control	Male_Brain_Probiotic	OK	35.6825	17.5951	-1.02004	1.82999	0.0001	0.0136557	yes	0.49310268
ENSMUSG00000067276	ENSMUSG00000067276	Capn6	X:142585226-142610410	Male_Brain_Control	Male_Brain_Probiotic	OK	63.4658	31.3748	-1.01637	2.2039	0.00005	0.00811959	yes	0.494358657
ENSMUSG00000038648	ENSMUSG00000038648	Creb3l2	6:37304189-37419081	Male_Brain_Control	Male_Brain_Probiotic	OK	10.9469	5.44408	-1.00776	1.83856	0.0002	0.022999	yes	0.497317809
ENSMUSG00000043857	ENSMUSG00000043857	Mgat5b	11:116796603-116877774	Male_Brain_Control	Male_Brain_Probiotic	OK	16.7094	33.4969	1.00337	-1.93137	0.00015	0.0188749	yes	2.004677273
ENSMUSG00000034891	ENSMUSG00000034891	Sncb	13:54906672-54914408	Male_Brain_Control	Male_Brain_Probiotic	OK	40.7149	82.358	1.01635	-1.83794	0.0002	0.022999	yes	2.022794835
ENSMUSG00000078591	ENSMUSG00000078591	Hs3st4	7:123558169-123998212	Male_Brain_Control	Male_Brain_Probiotic	OK	9.7982	19.8703	1.02003	-1.81332	0.0005	0.0436982	yes	2.027961129
ENSMUSG00000030077	ENSMUSG00000030077	Chl1	6:103487546-103727172	Male_Brain_Control	Male_Brain_Probiotic	OK	19.2473	39.0651	1.02122	-2.10656	0.00005	0.00811959	yes	2.029634573
ENSMUSG00000030209	ENSMUSG00000030209	Grin2b	6:135690230-136152685	Male_Brain_Control	Male_Brain_Probiotic	OK	2.96497	6.05866	1.03098	-1.43962	0.0003	0.0309451	yes	2.043411838
ENSMUSG00000020297	ENSMUSG00000020297	Nsg2	11:31950462-32009202	Male_Brain_Control	Male_Brain_Probiotic	OK	259.403	530.956	1.0334	-2.30767	0.00005	0.00811959	yes	2.046842366
ENSMUSG00000120097	ENSMUSG00000120097	Gm36914	19:32917405-33080870	Male_Brain_Control	Male_Brain_Probiotic	OK	0.153595	0.314849	1.03553	-0.337632	0.00005	0.00811959	yes	2.049866563
ENSMUSG00000024500	ENSMUSG00000024500	Ppp2r2b	18:42761708-43304889	Male_Brain_Control	Male_Brain_Probiotic	OK	31.254	64.6573	1.04877	-2.12247	0.0001	0.0136557	yes	2.068765326
ENSMUSG00000071561	ENSMUSG00000071561	Cstdc5	16:36179743-36207768	Male_Brain_Control	Male_Brain_Probiotic	OK	208.023	430.424	1.04901	-1.89128	0.00015	0.0188749	yes	2.069109505
ENSMUSG00000051062	ENSMUSG00000051062	Fbll1	11:35688208-35689711	Male_Brain_Control	Male_Brain_Probiotic	OK	19.7166	40.8263	1.05009	-1.81605	0.0005	0.0436982	yes	2.070659018
ENSMUSG00000052981	ENSMUSG00000052981	Ube2ql1	13:69850950-69890204	Male_Brain_Control	Male_Brain_Probiotic	OK	42.9143	89.335	1.05777	-2.21148	0.00005	0.00811959	yes	2.081711294
ENSMUSG00000068373	ENSMUSG00000068373	D430041D05Rik	2:103973417-104241358	Male_Brain_Control	Male_Brain_Probiotic	OK	4.24345	8.87345	1.06426	-2.00099	0.00005	0.00811959	yes	2.09109702
ENSMUSG00000033910	ENSMUSG00000033910	Gucy1a1	3:81999733-82053096	Male_Brain_Control	Male_Brain_Probiotic	OK	7.32375	15.3382	1.06647	-1.91001	0.0001	0.0136557	yes	2.094302733
ENSMUSG00000029436	ENSMUSG00000029436	Mmp17	5:129661232-129688163	Male_Brain_Control	Male_Brain_Probiotic	OK	3.4324	7.21219	1.07122	-1.86286	0.0003	0.0309451	yes	2.101209482
ENSMUSG00000041362	ENSMUSG00000041362	Shtn1	19:58961787-59068701	Male_Brain_Control	Male_Brain_Probiotic	OK	15.9679	33.6177	1.07404	-2.10699	0.00015	0.0188749	yes	2.10532068
ENSMUSG00000035551	ENSMUSG00000035551	Igfbpl1	4:45809467-45835833	Male_Brain_Control	Male_Brain_Probiotic	OK	44.1229	93.0182	1.07598	-2.17613	0.00005	0.00811959	yes	2.108153621
ENSMUSG00000004366	ENSMUSG00000004366	Sst	16:23708322-23709708	Male_Brain_Control	Male_Brain_Probiotic	OK	90.3288	190.877	1.07939	-2.04507	0.00005	0.00811959	yes	2.113142414
ENSMUSG00000001985	ENSMUSG00000001985	Grik3	4:125382959-125607966	Male_Brain_Control	Male_Brain_Probiotic	OK	5.80652	12.3171	1.08491	-1.97214	0.0002	0.022999	yes	2.121243149
ENSMUSG00000003657	ENSMUSG00000003657	Calb2	8:110864133-110894842	Male_Brain_Control	Male_Brain_Probiotic	OK	19.1252	40.7565	1.09155	-1.82714	0.0005	0.0436982	yes	2.131028666
ENSMUSG00000033765	ENSMUSG00000033765	Calm4	13:3875518-3893909	Male_Brain_Control	Male_Brain_Probiotic	OK	242.955	522.17	1.10383	-1.89281	0.0002	0.022999	yes	2.149245074
ENSMUSG00000022340	ENSMUSG00000022340	Sybu	15:44531307-44748137	Male_Brain_Control	Male_Brain_Probiotic	OK	13.794	29.8649	1.11442	-1.97956	0.00035	0.0340563	yes	2.165079499
ENSMUSG00000068099	ENSMUSG00000068099	Smim45	15:82136475-82144954	Male_Brain_Control	Male_Brain_Probiotic	OK	16.7462	36.3408	1.11775	-1.9911	0.0001	0.0136557	yes	2.170082665
ENSMUSG00000020524	ENSMUSG00000020524	Gria1	11:56902212-57221070	Male_Brain_Control	Male_Brain_Probiotic	OK	7.98914	17.3626	1.11987	-1.88952	0.00025	0.0270653	yes	2.173273884
ENSMUSG00000045515	ENSMUSG00000045515	Pou3f3	1:42599566-42783959	Male_Brain_Control	Male_Brain_Probiotic	OK	17.7291	38.793	1.12967	-2.17082	0.00005	0.00811959	yes	2.188086845
ENSMUSG00000057897	ENSMUSG00000057897	Camk2b	11:5919643-6019065	Male_Brain_Control	Male_Brain_Probiotic	OK	27.8012	61.823	1.153	-2.18138	0.00005	0.00811959	yes	2.223758315
ENSMUSG00000098097	ENSMUSG00000098097	6530403H02Rik	3:120363579-120680733	Male_Brain_Control	Male_Brain_Probiotic	OK	0.413345	0.928913	1.1682	-0.805515	0.00005	0.00811959	yes	2.247311328
ENSMUSG00000004961	ENSMUSG00000004961	Syt5	7:4542763-4607040	Male_Brain_Control	Male_Brain_Probiotic	OK	20.43	46.1559	1.17582	-1.53059	0.0003	0.0309451	yes	2.259212538
ENSMUSG00000052135	ENSMUSG00000052135	Foxo6	4:120124275-120144546	Male_Brain_Control	Male_Brain_Probiotic	OK	12.1208	27.4352	1.17854	-2.09891	0.00005	0.00811959	yes	2.263475985
ENSMUSG00000025468	ENSMUSG00000025468	Caly	7:139649792-139662461	Male_Brain_Control	Male_Brain_Probiotic	OK	31.0223	70.3477	1.1812	-2.04795	0.00005	0.00811959	yes	2.267653167
ENSMUSG00000041923	ENSMUSG00000041923	Nol4	18:22826237-23174710	Male_Brain_Control	Male_Brain_Probiotic	OK	9.42723	21.3924	1.18219	-1.61969	0.00025	0.0270653	yes	2.269209801
ENSMUSG00000023391	ENSMUSG00000023391	Dlx2	2:71373751-71377098	Male_Brain_Control	Male_Brain_Probiotic	OK	10.1491	23.4059	1.20552	-1.91608	0.0001	0.0136557	yes	2.306203784
ENSMUSG00000042182	ENSMUSG00000042182	Bend6	1:33891132-33946897	Male_Brain_Control	Male_Brain_Probiotic	OK	12.6549	29.3928	1.21576	-1.96918	0.00005	0.00811959	yes	2.32263105
ENSMUSG00000022044	ENSMUSG00000022044	Stmn4	14:66581744-66599129	Male_Brain_Control	Male_Brain_Probiotic	OK	90.2085	212.945	1.23914	-2.52726	0.00005	0.00811959	yes	2.360577747
ENSMUSG00000037990	ENSMUSG00000037990	Sh3rf3	10:58649180-58974738	Male_Brain_Control	Male_Brain_Probiotic	OK	3.01889	7.1497	1.24386	-2.02435	0.00005	0.00811959	yes	2.36831339
ENSMUSG00000096014	ENSMUSG00000096014	Sox1	8:12373649-12487546	Male_Brain_Control	Male_Brain_Probiotic	OK	5.34955	12.7666	1.25488	-1.73212	0.0003	0.0309451	yes	2.386472977
ENSMUSG00000053024	ENSMUSG00000053024	Cntn2	1:132437164-132470994	Male_Brain_Control	Male_Brain_Probiotic	OK	18.2539	43.6666	1.25832	-2.15388	0.00005	0.00811959	yes	2.392170135
ENSMUSG00000046719	ENSMUSG00000046719	Nxph3	11:95400670-95459632	Male_Brain_Control	Male_Brain_Probiotic	OK	6.52716	15.6532	1.26193	-2.04174	0.00005	0.00811959	yes	2.398163465
ENSMUSG00000120223	ENSMUSG00000120223	Gm32611	4:125031162-125195337	Male_Brain_Control	Male_Brain_Probiotic	OK	0.110023	0.266802	1.27797	-0.362383	0.00005	0.00811959	yes	2.424975212
ENSMUSG00000000632	ENSMUSG00000000632	Sez6	11:77787786-77869874	Male_Brain_Control	Male_Brain_Probiotic	OK	19.2	47.9346	1.31996	-2.65328	0.00005	0.00811959	yes	2.496591877
ENSMUSG00000026890	ENSMUSG00000026890	Lhx6	2:35971964-35995420	Male_Brain_Control	Male_Brain_Probiotic	OK	5.89747	14.8049	1.32791	-2.15867	0.00005	0.00811959	yes	2.510387372
ENSMUSG00000047586	ENSMUSG00000047586	Nccrp1	7:28243020-28246679	Male_Brain_Control	Male_Brain_Probiotic	OK	10.5429	26.6381	1.33721	-1.80691	0.00055	0.0467092	yes	2.526622274
ENSMUSG00000020589	ENSMUSG00000020589	Cyria	12:12312139-12442616	Male_Brain_Control	Male_Brain_Probiotic	OK	6.3632	16.2072	1.34882	-2.42609	0.00005	0.00811959	yes	2.547037146
ENSMUSG00000098684	ENSMUSG00000098684	Gm27246	8:87819925-87926685	Male_Brain_Control	Male_Brain_Probiotic	OK	0.091083	0.232906	1.3545	-0.428028	0.00005	0.00811959	yes	2.557084791
ENSMUSG00000038331	ENSMUSG00000038331	Satb2	1:56833139-57089243	Male_Brain_Control	Male_Brain_Probiotic	OK	7.76103	20.0215	1.36723	-1.59786	0.00005	0.00811959	yes	2.579747742
ENSMUSG00000110996	ENSMUSG00000110996	Gm36251	9:112869675-112986881	Male_Brain_Control	Male_Brain_Probiotic	OK	0.193795	0.500117	1.36773	-0.654525	0.00025	0.0270653	yes	2.580641969
ENSMUSG00000068696	ENSMUSG00000068696	Gpr88	3:116036625-116048488	Male_Brain_Control	Male_Brain_Probiotic	OK	2.53702	6.57975	1.3749	-1.94848	0.00005	0.00811959	yes	2.593499335
ENSMUSG00000029878	ENSMUSG00000029878	Dbpht2	12:74343441-74348782	Male_Brain_Control	Male_Brain_Probiotic	OK	0.932942	2.42309	1.37699	-1.85402	0.0004	0.0379984	yes	2.597259203
ENSMUSG00000023192	ENSMUSG00000023192	Grm2	9:106518086-106533281	Male_Brain_Control	Male_Brain_Probiotic	OK	1.8484	4.81233	1.38046	-1.90445	0.00035	0.0340563	yes	2.603513703
ENSMUSG00000054905	ENSMUSG00000054905	Stfa3	16:36270898-36275754	Male_Brain_Control	Male_Brain_Probiotic	OK	262.143	682.691	1.38088	-2.2577	0.00005	0.00811959	yes	2.604271753
ENSMUSG00000029757	ENSMUSG00000029757	Dync1i1	6:5725638-6028039	Male_Brain_Control	Male_Brain_Probiotic	OK	7.44013	19.3871	1.3817	-1.92167	0.00025	0.0270653	yes	2.605752391
ENSMUSG00000051243	ENSMUSG00000051243	Islr2	9:58063550-58116091	Male_Brain_Control	Male_Brain_Probiotic	OK	87.0859	226.963	1.38194	-2.21006	0.0003	0.0309451	yes	2.606185908
ENSMUSG00000039194	ENSMUSG00000039194	Rlbp1	7:79024617-79036796	Male_Brain_Control	Male_Brain_Probiotic	OK	5.14913	13.4579	1.38605	-2.09838	0.00005	0.00811959	yes	2.613621087
ENSMUSG00000043165	ENSMUSG00000043165	Loricrin	3:91987577-91990449	Male_Brain_Control	Male_Brain_Probiotic	OK	769.719	2020.34	1.39219	-2.44696	0.00005	0.00811959	yes	2.624768163
ENSMUSG00000117926	ENSMUSG00000117926	C030004G16Rik	18:42720405-42756557	Male_Brain_Control	Male_Brain_Probiotic	OK	0.0791083	0.208544	1.39845	-0.57665	0.00055	0.0467092	yes	2.636182043
ENSMUSG00000035456	ENSMUSG00000035456	Prdm8	5:98315056-98336850	Male_Brain_Control	Male_Brain_Probiotic	OK	6.34449	16.9626	1.41878	-2.33757	0.00005	0.00811959	yes	2.673593257
ENSMUSG00000063659	ENSMUSG00000063659	Zbtb18	1:177254396-177278330	Male_Brain_Control	Male_Brain_Probiotic	OK	37.9092	102.861	1.44008	-2.75992	0.00005	0.00811959	yes	2.713359111
ENSMUSG00000052026	ENSMUSG00000052026	Slc6a7	18:61128451-61147294	Male_Brain_Control	Male_Brain_Probiotic	OK	3.56108	9.66962	1.44114	-2.12491	0.00005	0.00811959	yes	2.715353447
ENSMUSG00000053310	ENSMUSG00000053310	Nrgn	9:37455787-37464200	Male_Brain_Control	Male_Brain_Probiotic	OK	13.3771	36.6758	1.45507	-1.84826	0.0002	0.022999	yes	2.741698635
ENSMUSG00000074575	ENSMUSG00000074575	Kcng1	2:168099628-168137174	Male_Brain_Control	Male_Brain_Probiotic	OK	1.56595	4.31272	1.46156	-1.91273	0.00005	0.00811959	yes	2.754060018
ENSMUSG00000027913	ENSMUSG00000027913	Crct1	3:92921511-92922994	Male_Brain_Control	Male_Brain_Probiotic	OK	100.01	280.427	1.48748	-2.29966	0.00005	0.00811959	yes	2.80398766
ENSMUSG00000087470	ENSMUSG00000087470	A630031M04Rik	4:127338197-127464295	Male_Brain_Control	Male_Brain_Probiotic	OK	0.107711	0.303016	1.49223	-0.386958	0.00005	0.00811959	yes	2.813234861
ENSMUSG00000041540	ENSMUSG00000041540	Sox5	6:143726174-144727703	Male_Brain_Control	Male_Brain_Probiotic	OK	3.79152	10.6724	1.49304	-1.10862	0.00005	0.00811959	yes	2.814814793
ENSMUSG00000047259	ENSMUSG00000047259	Mc4r	18:66990774-66993577	Male_Brain_Control	Male_Brain_Probiotic	OK	1.00006	2.81747	1.49431	-1.82292	0.00055	0.0467092	yes	2.817293757
ENSMUSG00000128159	ENSMUSG00000128159	-	3:38718029-38791022	Male_Brain_Control	Male_Brain_Probiotic	OK	0.0927428	0.262887	1.50314	-0.489407	0.0002	0.022999	yes	2.83458985
ENSMUSG00000026514	ENSMUSG00000026514	Cnih3	1:181180192-181288206	Male_Brain_Control	Male_Brain_Probiotic	OK	3.11703	9.04688	1.53725	-2.05057	0.00005	0.00811959	yes	2.902407321
ENSMUSG00000000560	ENSMUSG00000000560	Gabra2	5:71114939-71253192	Male_Brain_Control	Male_Brain_Probiotic	OK	2.27685	6.66983	1.55061	-2.22999	0.00005	0.00811959	yes	2.929409742
ENSMUSG00000019890	ENSMUSG00000019890	Nts	10:102317616-102326347	Male_Brain_Control	Male_Brain_Probiotic	OK	7.1108	21.3056	1.58315	-2.21256	0.0001	0.0136557	yes	2.996233377
ENSMUSG00000049133	ENSMUSG00000049133	Flg2	3:93104584-93128698	Male_Brain_Control	Male_Brain_Probiotic	OK	0.515226	1.57139	1.60876	-1.81126	0.0004	0.0379984	yes	3.049895898
ENSMUSG00000103243	ENSMUSG00000103243	Lce1d	3:92592805-92594517	Male_Brain_Control	Male_Brain_Probiotic	OK	42.3246	136.569	1.69006	-2.60276	0.00005	0.00811959	yes	3.226701229
ENSMUSG00000068888	ENSMUSG00000068888	Lce1i	3:92684516-92686206	Male_Brain_Control	Male_Brain_Probiotic	OK	21.4282	69.2579	1.69247	-2.34875	0.0001	0.0136557	yes	3.232095888
ENSMUSG00000106060	ENSMUSG00000106060	Gm42488	5:112041145-112154958	Male_Brain_Control	Male_Brain_Probiotic	OK	0.192741	0.625661	1.69872	-0.891235	0.00005	0.00811959	yes	3.24612825
ENSMUSG00000035277	ENSMUSG00000035277	Arx	X:92330050-92341963	Male_Brain_Control	Male_Brain_Probiotic	OK	5.87042	20.0046	1.76879	-2.64927	0.00005	0.00811959	yes	3.407680319
ENSMUSG00000021609	ENSMUSG00000021609	Slc6a3	13:73684865-73726791	Male_Brain_Control	Male_Brain_Probiotic	OK	0.177686	0.611716	1.78353	-1.73485	0.0005	0.0436982	yes	3.442675019
ENSMUSG00000001496	ENSMUSG00000001496	Nkx2-1	12:56578742-56674635	Male_Brain_Control	Male_Brain_Probiotic	OK	3.24509	11.2014	1.78735	-2.13206	0.00035	0.0340563	yes	3.451802689
ENSMUSG00000027568	ENSMUSG00000027568	Ntsr1	2:180138858-180192975	Male_Brain_Control	Male_Brain_Probiotic	OK	1.55797	5.44868	1.80624	-2.4784	0.00005	0.00811959	yes	3.497296227
ENSMUSG00000028341	ENSMUSG00000028341	Nr4a3	4:48045152-48086447	Male_Brain_Control	Male_Brain_Probiotic	OK	1.96122	7.09255	1.85455	-2.65868	0.00005	0.00811959	yes	3.616389324
ENSMUSG00000070570	ENSMUSG00000070570	Slc17a7	7:44813372-44825566	Male_Brain_Control	Male_Brain_Probiotic	OK	2.51797	9.24105	1.8758	-2.37788	0.00015	0.0188749	yes	3.670050717
ENSMUSG00000006270	ENSMUSG00000006270	Vax1	19:59154618-59158488	Male_Brain_Control	Male_Brain_Probiotic	OK	0.639071	2.37095	1.89142	-1.6281	0.00035	0.0340563	yes	3.710002091
ENSMUSG00000042092	ENSMUSG00000042092	Lce1c	3:92586553-92588225	Male_Brain_Control	Male_Brain_Probiotic	OK	31.0584	115.929	1.90019	-2.86709	0.00005	0.00811959	yes	3.732623513
ENSMUSG00000100000	ENSMUSG00000100000	1700023F02Rik	10:65941025-66384781	Male_Brain_Control	Male_Brain_Probiotic	OK	0.0515253	0.195525	1.924	-0.259303	0.00005	0.00811959	yes	3.794737261
ENSMUSG00000100832	ENSMUSG00000100832	Gm29260	1:41782153-42022141	Male_Brain_Control	Male_Brain_Probiotic	OK	0.625429	2.37445	1.92467	-1.68752	0.00005	0.00811959	yes	3.796499979
ENSMUSG00000090314	ENSMUSG00000090314	Kplce	3:92775665-92777523	Male_Brain_Control	Male_Brain_Probiotic	OK	12.8778	49.2903	1.93642	-2.52816	0.00005	0.00811959	yes	3.827546753
ENSMUSG00000113244	ENSMUSG00000113244	Gm31218	13:64597176-64772820	Male_Brain_Control	Male_Brain_Probiotic	OK	0.0881015	0.33818	1.94055	-0.546518	0.00035	0.0340563	yes	3.838519561
ENSMUSG00000105664	ENSMUSG00000105664	Gm42797	5:114065569-114072470	Male_Brain_Control	Male_Brain_Probiotic	OK	0.0570079	0.218846	1.94069	-0.510898	0.00005	0.00811959	yes	3.838892071
ENSMUSG00000046215	ENSMUSG00000046215	Rprml	11:103540395-103541405	Male_Brain_Control	Male_Brain_Probiotic	OK	1.67143	6.60139	1.98168	-2.03274	0.00025	0.0270653	yes	3.949527315
ENSMUSG00000027420	ENSMUSG00000027420	Bfsp1	2:143668447-143705093	Male_Brain_Control	Male_Brain_Probiotic	OK	1.55967	6.24748	2.00203	-2.50892	0.00005	0.00811959	yes	4.005632317
ENSMUSG00000032446	ENSMUSG00000032446	Eomes	9:118286274-118318921	Male_Brain_Control	Male_Brain_Probiotic	OK	3.4223	13.7845	2.01001	-2.94042	0.00005	0.00811959	yes	4.027850119
ENSMUSG00000025128	ENSMUSG00000025128	Bhlhe22	3:18106574-18111681	Male_Brain_Control	Male_Brain_Probiotic	OK	11.0928	44.7551	2.01243	-3.3939	0.00005	0.00811959	yes	4.03461217
ENSMUSG00000041708	ENSMUSG00000041708	Mpped1	15:83663667-83742695	Male_Brain_Control	Male_Brain_Probiotic	OK	17.833	73.0877	2.03507	-3.59808	0.00005	0.00811959	yes	4.098426144
ENSMUSG00000130918	ENSMUSG00000130918	-	12:26915922-26934787	Male_Brain_Control	Male_Brain_Probiotic	OK	0.0917559	0.380122	2.05059	-0.917336	0.00005	0.00811959	yes	4.142753556
ENSMUSG00000038255	ENSMUSG00000038255	Neurod2	11:98216143-98249109	Male_Brain_Control	Male_Brain_Probiotic	OK	18.9936	79.7082	2.06922	-3.53446	0.00005	0.00811959	yes	4.196597211
ENSMUSG00000079594	ENSMUSG00000079594	Cstdc6	16:36142026-36154694	Male_Brain_Control	Male_Brain_Probiotic	OK	2.53628	11.5885	2.19191	-2.14905	0.00005	0.00811959	yes	4.569099943
ENSMUSG00000033726	ENSMUSG00000033726	Emx1	6:85164419-85181444	Male_Brain_Control	Male_Brain_Probiotic	OK	3.71689	17.4145	2.22812	-2.65651	0.00005	0.00811959	yes	4.685230415
ENSMUSG00000035033	ENSMUSG00000035033	Tbr1	2:61633273-61644458	Male_Brain_Control	Male_Brain_Probiotic	OK	6.95005	32.7221	2.23517	-3.32764	0.00005	0.00811959	yes	4.708181705
ENSMUSG00000020950	ENSMUSG00000020950	Foxg1	12:49410861-49523055	Male_Brain_Control	Male_Brain_Probiotic	OK	18.0235	86.4039	2.26122	-3.54975	0.00005	0.00811959	yes	4.793967073
ENSMUSG00000037984	ENSMUSG00000037984	Neurod6	6:55654806-55671559	Male_Brain_Control	Male_Brain_Probiotic	OK	19.9773	96.9724	2.27921	-3.77806	0.00005	0.00811959	yes	4.85412076
ENSMUSG00000066108	ENSMUSG00000066108	Muc5b	7:141392806-141426821	Male_Brain_Control	Male_Brain_Probiotic	OK	0.245113	1.25598	2.3573	-2.80928	0.00005	0.00811959	yes	5.124104862
ENSMUSG00000021743	ENSMUSG00000021743	Fezf2	14:10121573-10127669	Male_Brain_Control	Male_Brain_Probiotic	OK	3.17427	16.4353	2.3723	-3.06868	0.00005	0.00811959	yes	5.17765917
ENSMUSG00000102432	ENSMUSG00000102432	Gm29856	1:177283788-177289128	Male_Brain_Control	Male_Brain_Probiotic	OK	0.0842266	0.585076	2.79628	-1.41111	0.00005	0.00811959	yes	6.946469869
ENSMUSG00000038791	ENSMUSG00000038791	Scgb3a2	18:43897353-43900464	Male_Brain_Control	Male_Brain_Probiotic	OK	10.9653	80.8649	2.88257	-3.42866	0.00005	0.00811959	yes	7.374626584
ENSMUSG00000128589	ENSMUSG00000128589	-	16:90182006-90182899	Male_Brain_Control	Male_Brain_Probiotic	OK	0.278713	4.32291	3.95515	-2.96013	0.00005	0.00811959	yes	15.51024962
ENSMUSG00000025389	ENSMUSG00000025389	Mip	10:128061706-128067681	Male_Brain_Control	Male_Brain_Probiotic	OK	0.432757	8.47337	4.29131	-4.67751	0.00005	0.00811959	yes	19.58001547
ENSMUSG00000066975	ENSMUSG00000066975	Cryba4	5:112394358-112400384	Male_Brain_Control	Male_Brain_Probiotic	OK	0.830484	35.8311	5.43112	-5.83663	0.00005	0.00811959	yes	43.14495596
ENSMUSG00000029343	ENSMUSG00000029343	Crybb1	5:112403680-112417451	Male_Brain_Control	Male_Brain_Probiotic	OK	0.897051	56.0938	5.96651	-6.59051	0.00005	0.00811959	yes	62.53144713
ENSMUSG00000006546	ENSMUSG00000006546	Cryba2	1:74929092-74932302	Male_Brain_Control	Male_Brain_Probiotic	OK	0.321576	25.5254	6.31063	-6.04217	0.00005	0.00811959	yes	79.37594733
ENSMUSG00000029352	ENSMUSG00000029352	Crybb3	5:113223704-113229450	Male_Brain_Control	Male_Brain_Probiotic	OK	0.727337	75.9234	6.70578	-6.69091	0.00005	0.00811959	yes	104.3856799
ENSMUSG00000024041	ENSMUSG00000024041	Cryaa	17:31895762-31903348	Male_Brain_Control	Male_Brain_Probiotic	OK	1.44366	217.699	7.23646	-7.7496	0.00005	0.00811959	yes	150.7965906
